# Supplementary material for: Hybrid de novo genome-reassembly reveals new insights on pathways and pathogenicity determinants in rice blast pathogen Magnaporthe oryzae RMg_Dl
Source: Sci Rep. 2021 Nov 25;11:22922. doi: 10.1038/s41598-021-01980-2 (PMC8616942; doi:10.1038/s41598-021-01980-2)
Supplement: Supplementary file 2 — Supplementary Tables. [file 41598_2021_1980_MOESM2_ESM.xlsx]

## Sheet: ReadMe
Supplementary file
Scientific Reports
Hybrid de novo genome-reassembly reveals new insights on pathways and pathogenicity determinants in rice blast pathogen Magnaporthe oryzae RMg_Dl
Bhaskar Reddy1, Aundy Kumar1*, Sahil Mehta3, Neelam Sheoran1, Viswanathan Chinnusamy2, Ganesan Prakash1
1Division of Plant Pathology, ICAR-Indian Agricultural Research Institute, New Delhi-110012, India
2Division of Plant Physiology, ICAR-Indian Agricultural Research Institute, New Delhi-110012, India
3Crop Improvement Group, International Centre for Genetic Engineering and Biotechnology, New Delhi-110067, India
*Corresponding author: kumar@iari.res.in (Aundy Kumar)
Orcid ID: https://orcid.org/0000-0002-7401-9885 (Aundy Kumar), https://orcid.org/0000-0002-8177-9305 (Bhaskar Reddy)

## Sheet: Table S1
Table S1: Assembled genome completeness assessment using 758 conserved BUSCO groups of fungi lineage.
Features	M. Oryzae RMg_Dl
Complete and single-copy	741 (97.76%)
Complete and duplicated	2 (0.26%)
Fragmented	2 (0.26%)
Missing (not recovered in assembly)	13 (1.72%)
Total BUSCO groups searched	758 (100%)

## Sheet: Table S2
Table S2: Identified SSRs in M. oryzae RMg_Dl genome
SSRs repeat	Count
(T)n	1978
(A)n	1918
(TACC)n	245
(TAGG)n	148
(CAG)n	116
(GCT)n	103
(TGC)n	101
(TA)n	98
(GCA)n	97
(AG)n	95
(AT)n	95
(C)n	90
(AGGT)n	89
(AAG)n	82
(TTTC)n	80
(TC)n	79
(GCC)n	77
(CTG)n	76
(CA)n	75
(G)n	75
(GGC)n	74
(CTAC)n	73
(AGC)n	72
(CGG)n	71
(CTT)n	71
(TTC)n	70
(TAC)n	69
(TTTTC)n	68
(CGC)n	62
(GGTA)n	62
(GA)n	60
(TG)n	60
(AC)n	59
(ACCT)n	59
(CCG)n	59
(AGA)n	57
(CT)n	56
(TTG)n	56
(CCA)n	55
(GT)n	55
(GTAG)n	54
(AAAG)n	53
(GCG)n	53
(AAT)n	52
(CCTA)n	52
(CGA)n	51
(GAC)n	51
(TTTCT)n	51
(GGT)n	50
(AAGA)n	49
(AGAA)n	49
(CAA)n	49
(GGA)n	49
(TCG)n	49
(AAGAA)n	44
(TCT)n	44
(AAAAG)n	43
(GAA)n	43
(GAAA)n	42
(GAAAA)n	42
(TGG)n	41
(TAT)n	40
(TCC)n	40
(AA)n	39
(TGT)n	39
(ACA)n	38
(ACC)n	38
(AAA)n	37
(ATT)n	37
(CTTT)n	37
(CTTTT)n	37
(TT)n	37
(GAG)n	36
(TCA)n	36
(TCTT)n	34
(AAC)n	33
(CAC)n	33
(TTCTT)n	33
(AGT)n	32
(GTC)n	32
(GTT)n	32
(TTA)n	32
(AAAT)n	30
(AGAAA)n	30
(ATA)n	30
(CCT)n	30
(AAAAT)n	28
(AAAGA)n	28
(TAA)n	28
(AAGAAA)n	27
(TGA)n	27
(TCTTT)n	26
(AATAA)n	25
(CGT)n	25
(GTG)n	25
(TTCT)n	25
(AGAAAA)n	24
(TTTA)n	24
(TTTTTC)n	24
(AAAAAG)n	23
(CTC)n	23
(AGG)n	22
(ACT)n	21
(CTTTTT)n	21
(TTATT)n	21
(TTTAT)n	21
(ACG)n	20
(GAT)n	20
(TACCT)n	20
(TTTCTT)n	20
(GTA)n	19
(TTT)n	19
(TTTGT)n	19
(AAAAC)n	18
(CAT)n	18
(AAAAGA)n	17
(TTTTCT)n	17
(AAACA)n	16
(CTAGT)n	16
(TTTTA)n	16
(ATTT)n	15
(CTAGTT)n	15
(TAG)n	15
(TCTTTT)n	15
(AAAC)n	14
(AAATA)n	14
(ATG)n	14
(CAGCAA)n	14
(TTTTG)n	14
(AAAAAT)n	13
(CAAA)n	13
(GAAAAA)n	13
(GTTT)n	13
(TAAA)n	13
(TATT)n	13
(TTCTTT)n	13
(ATAA)n	12
(CGAGGA)n	12
(TAGC)n	12
(TTAT)n	12
(TTTG)n	12
(TTTT)n	12
(TTTTTA)n	12
(AAAGAA)n	11
(ATTTT)n	11
(TATTTT)n	11
(TCTAGA)n	11
(TGTTT)n	11
(TTAA)n	11
(TTGT)n	11
(AAAAA)n	10
(AATC)n	10
(AGAAAG)n	10
(AGGC)n	10
(GGCA)n	10
(GGGAGG)n	10
(TAAAAA)n	10
(TAGAC)n	10
(TGGA)n	10
(TTAATA)n	10
(TTATTT)n	10
(TTTATT)n	10
(AAAA)n	9
(AAAACA)n	9
(AAATTA)n	9
(AAGAAAA)n	9
(CTAGA)n	9
(CTAGAA)n	9
(GAGGAC)n	9
(GATGAC)n	9
(GCTT)n	9
(GGTGGC)n	9
(GTAC)n	9
(TCGTCA)n	9
(TGCC)n	9
(TGTA)n	9
(TTATA)n	9
(AAAATA)n	8
(AACA)n	8
(AACAA)n	8
(AATA)n	8
(AATAT)n	8
(AATTA)n	8
(ACTAG)n	8
(ACTAGA)n	8
(AGAAAAA)n	8
(AGAG)n	8
(ATC)n	8
(ATTTTT)n	8
(CCAA)n	8
(GCAGCG)n	8
(GCCT)n	8
(GTAT)n	8
(GTCT)n	8
(GTTTT)n	8
(TAAAA)n	8
(TAAAT)n	8
(TCAA)n	8
(TGCTGG)n	8
(AAAAAGA)n	7
(AAAAGAA)n	7
(AAATAA)n	7
(AAGC)n	7
(AATAAA)n	7
(AATATT)n	7
(ACAA)n	7
(ACCA)n	7
(AGCT)n	7
(ATAAA)n	7
(CAAAA)n	7
(CAAAAA)n	7
(CAAT)n	7
(CTA)n	7
(CTCGTC)n	7
(CTGC)n	7
(CTGTA)n	7
(CTTCTT)n	7
(GAAAGA)n	7
(GACGAA)n	7
(GACTA)n	7
(GGAAAA)n	7
(TAAT)n	7
(TAATT)n	7
(TACAG)n	7
(TCCTCG)n	7
(TTCTC)n	7
(TTGTT)n	7
(TTTTAT)n	7
(AAAAAC)n	6
(AAAGAAA)n	6
(AAATT)n	6
(AAATTT)n	6
(AACAAA)n	6
(AACAGC)n	6
(AACC)n	6
(AAGAG)n	6
(AAGAGA)n	6
(AATTTA)n	6
(ACAAA)n	6
(ACAGCA)n	6
(ACCTT)n	6
(AGGTA)n	6
(ATAC)n	6
(ATATTA)n	6
(ATATTTT)n	6
(CAACAG)n	6
(CATC)n	6
(CGTCAT)n	6
(CTAGAT)n	6
(CTCT)n	6
(CTTCT)n	6
(CTTTC)n	6
(GAAAAAA)n	6
(GACGAT)n	6
(GAGA)n	6
(GAGAAA)n	6
(GCCACC)n	6
(GCGG)n	6
(GCTA)n	6
(GTAAG)n	6
(GTACT)n	6
(TACG)n	6
(TACTG)n	6
(TAGAAC)n	6
(TAGTC)n	6
(TATTT)n	6
(TGAT)n	6
(TGGG)n	6
(TGTTGC)n	6
(TTTATA)n	6
(TTTTATT)n	6
(AAAGC)n	5
(AAAGCA)n	5
(AAGAGG)n	5
(AAGGAA)n	5
(AAGGAG)n	5
(ACCAAC)n	5
(AGCA)n	5
(AGCC)n	5
(ATAAAA)n	5
(ATCA)n	5
(ATGC)n	5
(ATTAAT)n	5
(ATTG)n	5
(CAGCGG)n	5
(CCGCCA)n	5
(CCTC)n	5
(CGGCGG)n	5
(CTGA)n	5
(CTTGC)n	5
(GACGAC)n	5
(GACGAG)n	5
(GACGGC)n	5
(GAGAA)n	5
(GAGGAT)n	5
(GCAA)n	5
(GCAGTAC)n	5
(GCGGCA)n	5
(GGAGAA)n	5
(GGAT)n	5
(GGCGGA)n	5
(GGCGGC)n	5
(GTGATG)n	5
(TAATAT)n	5
(TACTGCG)n	5
(TAGATC)n	5
(TATA)n	5
(TATGCTA)n	5
(TATTA)n	5
(TATTAA)n	5
(TCATCC)n	5
(TCCCCC)n	5
(TCCTTC)n	5
(TCTC)n	5
(TGCCGC)n	5
(TGCT)n	5
(TGCTGT)n	5
(TGGCGG)n	5
(TGGTGC)n	5
(TGTG)n	5
(TGTT)n	5
(TTAAT)n	5
(TTCTTTT)n	5
(TTTCTC)n	5
(TTTGG)n	5
(TTTTAA)n	5
(TTTTCTT)n	5
(TTTTTTC)n	5
(AAAAAAG)n	4
(AAAAGAG)n	4
(AAAAGG)n	4
(AAAATAA)n	4
(AAAATT)n	4
(AAAGG)n	4
(AAAGT)n	4
(AAATAAA)n	4
(AAATTAA)n	4
(AACTAG)n	4
(AAGGT)n	4
(AAGT)n	4
(AATG)n	4
(AATT)n	4
(AATTAA)n	4
(AATTT)n	4
(ACAAAA)n	4
(ACAACC)n	4
(ACAAGG)n	4
(ACAC)n	4
(ACAT)n	4
(ACGC)n	4
(AGACT)n	4
(AGAGAA)n	4
(AGCACC)n	4
(AGCAGC)n	4
(AGGCA)n	4
(AGTC)n	4
(AGTCT)n	4
(AGTGGA)n	4
(ATATT)n	4
(ATGACG)n	4
(ATTAA)n	4
(ATTTAAT)n	4
(CAAC)n	4
(CAACAT)n	4
(CAACGA)n	4
(CAAG)n	4
(CAAGGA)n	4
(CACCAC)n	4
(CACG)n	4
(CAGA)n	4
(CAGCGC)n	4
(CAGT)n	4
(CAGTA)n	4
(CATA)n	4
(CATCTT)n	4
(CATG)n	4
(CCACCG)n	4
(CCGGCG)n	4
(CCTCCG)n	4
(CCTCGA)n	4
(CGATGA)n	4
(CGCCAC)n	4
(CGGCTG)n	4
(CGGT)n	4
(CGTA)n	4
(CGTCCT)n	4
(CTAT)n	4
(CTCTTC)n	4
(CTGG)n	4
(CTTG)n	4
(CTTTTTT)n	4
(GAAAAG)n	4
(GAAGA)n	4
(GAAGAG)n	4
(GACA)n	4
(GATG)n	4
(GCAG)n	4
(GCCGCC)n	4
(GCGAT)n	4
(GCTG)n	4
(GCTGAT)n	4
(GCTGGT)n	4
(GCTGTT)n	4
(GGAG)n	4
(GGATGA)n	4
(GGCG)n	4
(GGCGGG)n	4
(GGCGGT)n	4
(GGCT)n	4
(GGCTGC)n	4
(GGTGAT)n	4
(GGTGCT)n	4
(GGTTCA)n	4
(GTACA)n	4
(GTCGTG)n	4
(GTCTA)n	4
(GTGC)n	4
(GTGT)n	4
(GTTTTT)n	4
(TAAATA)n	4
(TAAGG)n	4
(TAATTA)n	4
(TACTTTT)n	4
(TATC)n	4
(TCATCG)n	4
(TCATTT)n	4
(TCCC)n	4
(TCCTCT)n	4
(TCCTTG)n	4
(TCTG)n	4
(TGAC)n	4
(TGAGGA)n	4
(TGCCGG)n	4
(TGCTGC)n	4
(TGTC)n	4
(TGTCT)n	4
(TGTGC)n	4
(TTAATT)n	4
(TTATAT)n	4
(TTATTA)n	4
(TTCTCT)n	4
(TTGCTG)n	4
(TTGG)n	4
(TTGTC)n	4
(TTGTTC)n	4
(TTGTTT)n	4
(TTTATTA)n	4
(TTTCCT)n	4
(TTTCTG)n	4
(TTTTAAA)n	4
(TTTTATA)n	4
(TTTTTCT)n	4
(TTTTTGG)n	4
(TTTTTTA)n	4
(AAAAAGG)n	3
(AAAAATC)n	3
(AAAAATT)n	3
(AAAATC)n	3
(AAACAAA)n	3
(AAACC)n	3
(AAAGAAG)n	3
(AAAGGA)n	3
(AAAGGAA)n	3
(AAATATA)n	3
(AACAAAA)n	3
(AAGAAG)n	3
(AAGAAGA)n	3
(AAGAAT)n	3
(AAGAGAA)n	3
(AAGGAAA)n	3
(AAGGAC)n	3
(AAGGCC)n	3
(AAGTAT)n	3
(AATAAAT)n	3
(AATATA)n	3
(AATATTT)n	3
(AATTAAA)n	3
(AATTTAT)n	3
(AATTTT)n	3
(AATTTTT)n	3
(ACAG)n	3
(ACCAA)n	3
(ACCC)n	3
(ACGATG)n	3
(ACGCA)n	3
(ACGCCG)n	3
(ACGGCG)n	3
(ACTC)n	3
(AGAAGC)n	3
(AGAAGG)n	3
(AGAGGG)n	3
(AGCAAC)n	3
(AGCAGA)n	3
(AGCCC)n	3
(AGCGGC)n	3
(AGCTGG)n	3
(AGGCCA)n	3
(AGGCCG)n	3
(AGGG)n	3
(AGTAA)n	3
(AGTTCT)n	3
(ATAAT)n	3
(ATAATA)n	3
(ATAATT)n	3
(ATAT)n	3
(ATATA)n	3
(ATATATT)n	3
(ATCC)n	3
(ATGT)n	3
(ATTAAAA)n	3
(ATTAT)n	3
(ATTATAT)n	3
(ATTTA)n	3
(ATTTAA)n	3
(ATTTAAA)n	3
(ATTTTTA)n	3
(CAAACA)n	3
(CACA)n	3
(CACC)n	3
(CACCAG)n	3
(CACCGC)n	3
(CACCGT)n	3
(CACT)n	3
(CAGC)n	3
(CAGCAC)n	3
(CAGCAG)n	3
(CAGG)n	3
(CAGGG)n	3
(CAGGGG)n	3
(CATCC)n	3
(CATCCT)n	3
(CATCGG)n	3
(CCAACA)n	3
(CCAAGG)n	3
(CCACCT)n	3
(CCAG)n	3
(CCAGCA)n	3
(CCCAT)n	3
(CCCGCC)n	3
(CCCT)n	3
(CCGAGG)n	3
(CCGCAG)n	3
(CCGCCT)n	3
(CCGTA)n	3
(CCTCC)n	3
(CCTCCT)n	3
(CCTCGC)n	3
(CCTG)n	3
(CCTGT)n	3
(CCTTGG)n	3
(CGACCG)n	3
(CGACGG)n	3
(CGAGGT)n	3
(CGCC)n	3
(CGCCCT)n	3
(CGCCGC)n	3
(CGCCGCC)n	3
(CGCCGT)n	3
(CGGCG)n	3
(CGGCTC)n	3
(CGTCGC)n	3
(CGTCGG)n	3
(CGTCGT)n	3
(CGTG)n	3
(CGTTGC)n	3
(CTAGAC)n	3
(CTAGTA)n	3
(CTCA)n	3
(CTCCCG)n	3
(CTCCTT)n	3
(CTCGAG)n	3
(CTCGGC)n	3
(CTCGTG)n	3
(CTCTCT)n	3
(CTCTT)n	3
(CTCTTT)n	3
(CTGAT)n	3
(CTGCTG)n	3
(CTGGA)n	3
(CTGT)n	3
(CTTCCG)n	3
(CTTCTC)n	3
(CTTGTC)n	3
(GAACAA)n	3
(GAAGAA)n	3
(GACT)n	3
(GAGACA)n	3
(GAGCGC)n	3
(GAGGAA)n	3
(GAGGAG)n	3
(GATGGA)n	3
(GCAACA)n	3
(GCACA)n	3
(GCACCC)n	3
(GCACCT)n	3
(GCAGGA)n	3
(GCAT)n	3
(GCCA)n	3
(GCCAGC)n	3
(GCCGA)n	3
(GCGGG)n	3
(GCTGCG)n	3
(GCTTT)n	3
(GGACGA)n	3
(GGAGCA)n	3
(GGAGCC)n	3
(GGAGGG)n	3
(GGCAAC)n	3
(GGCAGC)n	3
(GGCATG)n	3
(GGCC)n	3
(GGCCTT)n	3
(GGCGAC)n	3
(GGCGAG)n	3
(GGCTCC)n	3
(GGTAA)n	3
(GGTGCC)n	3
(GGTGT)n	3
(GTACGCA)n	3
(GTCA)n	3
(GTCGGA)n	3
(GTCGGC)n	3
(GTCGTC)n	3
(GTCTTT)n	3
(GTGA)n	3
(GTGCA)n	3
(GTGGCAGA)n	3
(GTGGCG)n	3
(GTTGCT)n	3
(TAAAATA)n	3
(TACA)n	3
(TACCA)n	3
(TAGA)n	3
(TAGAA)n	3
(TAGGTC)n	3
(TAGTTC)n	3
(TATAGCA)n	3
(TATAT)n	3
(TATTATA)n	3
(TATTTA)n	3
(TCCA)n	3
(TCCTTT)n	3
(TCGCCC)n	3
(TCGGCG)n	3
(TCGTCC)n	3
(TCGTCG)n	3
(TCTAG)n	3
(TCTAGT)n	3
(TCTCTG)n	3
(TCTCTTT)n	3
(TCTGCA)n	3
(TCTTCA)n	3
(TCTTCC)n	3
(TCTTCG)n	3
(TGACGA)n	3
(TGCA)n	3
(TGCTGA)n	3
(TGGT)n	3
(TGGTC)n	3
(TGGTGT)n	3
(TGTGTT)n	3
(TGTTGG)n	3
(TTAAA)n	3
(TTAAATT)n	3
(TTATAA)n	3
(TTATTTT)n	3
(TTCA)n	3
(TTCATC)n	3
(TTCC)n	3
(TTCTAG)n	3
(TTCTCC)n	3
(TTGA)n	3
(TTGCA)n	3
(TTGCTT)n	3
(TTGTCC)n	3
(TTTAA)n	3
(TTTAAA)n	3
(TTTAAAA)n	3
(TTTCG)n	3
(TTTTGA)n	3
(TTTTT)n	3
(TTTTTAA)n	3
(TTTTTCC)n	3
(TTTTTG)n	3
(TTTTTTG)n	3
(AAAAAA)n	2
(AAAAAGC)n	2
(AAAAATG)n	2
(AAAACG)n	2
(AAAAGC)n	2
(AAAAGGA)n	2
(AAAATGA)n	2
(AAAATTA)n	2
(AAACAA)n	2
(AAACCAA)n	2
(AAAGAGA)n	2
(AAAGCAA)n	2
(AAAGCG)n	2
(AAATG)n	2
(AAGAAAG)n	2
(AAGAC)n	2
(AAGACA)n	2
(AAGACAA)n	2
(AAGACG)n	2
(AAGCAG)n	2
(AAGCG)n	2
(AAGG)n	2
(AAGGA)n	2
(AAGGGA)n	2
(AAGTC)n	2
(AATAAC)n	2
(AATCAC)n	2
(AATGC)n	2
(AATTAAT)n	2
(AATTATT)n	2
(AATTTTA)n	2
(ACAAG)n	2
(ACACAC)n	2
(ACACC)n	2
(ACAGT)n	2
(ACCAC)n	2
(ACCACC)n	2
(ACCACT)n	2
(ACCGC)n	2
(ACCGCG)n	2
(ACCTAG)n	2
(ACCTGA)n	2
(ACGGCA)n	2
(ACTACC)n	2
(ACTATT)n	2
(ACTG)n	2
(AGAAAGA)n	2
(AGAACA)n	2
(AGAACT)n	2
(AGAAGA)n	2
(AGAAGAG)n	2
(AGAC)n	2
(AGACC)n	2
(AGAGAAA)n	2
(AGAGG)n	2
(AGAGGA)n	2
(AGATC)n	2
(AGATGC)n	2
(AGCAGG)n	2
(AGCCCG)n	2
(AGCCGC)n	2
(AGCGCC)n	2
(AGCGTC)n	2
(AGCTGC)n	2
(AGGAA)n	2
(AGGAAA)n	2
(AGGAGA)n	2
(AGGAGC)n	2
(AGGCGC)n	2
(AGGGAC)n	2
(AGTCTC)n	2
(ATAAAT)n	2
(ATAATTA)n	2
(ATACTA)n	2
(ATATAA)n	2
(ATATTT)n	2
(ATCCC)n	2
(ATCGC)n	2
(ATCGCG)n	2
(ATCGTC)n	2
(ATCTTG)n	2
(ATGA)n	2
(ATGAAA)n	2
(ATGAC)n	2
(ATGCAA)n	2
(ATGG)n	2
(ATGGAG)n	2
(ATTA)n	2
(ATTAAA)n	2
(ATTAAAATG)n	2
(ATTCTT)n	2
(ATTGTG)n	2
(ATTTATT)n	2
(ATTTTAT)n	2
(ATTTTG)n	2
(ATTTTTT)n	2
(CAAAAAA)n	2
(CAAAAT)n	2
(CAAAG)n	2
(CAAATA)n	2
(CAACA)n	2
(CAACAA)n	2
(CAAGC)n	2
(CACAC)n	2
(CACCA)n	2
(CACGGC)n	2
(CACTCG)n	2
(CAGAC)n	2
(CAGCA)n	2
(CAGCAGCAA)n	2
(CAGCAT)n	2
(CAGCCA)n	2
(CAGCCG)n	2
(CAGCG)n	2
(CAGCTC)n	2
(CAGGAC)n	2
(CAGGGA)n	2
(CAGGT)n	2
(CAGTGT)n	2
(CATATTT)n	2
(CATCA)n	2
(CATCAA)n	2
(CATCAC)n	2
(CATCGT)n	2
(CATGAC)n	2
(CATGGA)n	2
(CATT)n	2
(CCACA)n	2
(CCACCA)n	2
(CCACGC)n	2
(CCACTT)n	2
(CCAGA)n	2
(CCAGAA)n	2
(CCAGC)n	2
(CCATCG)n	2
(CCATCT)n	2
(CCATGC)n	2
(CCCAAC)n	2
(CCCAC)n	2
(CCCCCT)n	2
(CCCGCA)n	2
(CCCGGA)n	2
(CCCTCC)n	2
(CCCTG)n	2
(CCCTTGC)n	2
(CCGACC)n	2
(CCGCCC)n	2
(CCGCCG)n	2
(CCGCG)n	2
(CCGCGAAG)n	2
(CCGGCA)n	2
(CCGGCT)n	2
(CCGTCG)n	2
(CCGTGG)n	2
(CCGTTT)n	2
(CCTAC)n	2
(CCTCGG)n	2
(CCTCT)n	2
(CCTGCC)n	2
(CCTGCT)n	2
(CCTGGG)n	2
(CCTT)n	2
(CCTTA)n	2
(CCTTG)n	2
(CCTTGC)n	2
(CCTTTG)n	2
(CCTTTTT)n	2
(CGACGC)n	2
(CGAGAC)n	2
(CGAGGG)n	2
(CGATTTA)n	2
(CGCCAG)n	2
(CGCCC)n	2
(CGCCG)n	2
(CGCCGA)n	2
(CGCCGG)n	2
(CGCGAC)n	2
(CGCTGG)n	2
(CGGA)n	2
(CGGAGG)n	2
(CGGAGT)n	2
(CGGCAG)n	2
(CGGCAT)n	2
(CGGCCG)n	2
(CGGCGA)n	2
(CGGCGT)n	2
(CGGGCG)n	2
(CGGGGG)n	2
(CGGTCC)n	2
(CGGTGA)n	2
(CGTCGA)n	2
(CTAG)n	2
(CTATTT)n	2
(CTCAA)n	2
(CTCCC)n	2
(CTCCGG)n	2
(CTCCTC)n	2
(CTCTC)n	2
(CTCTCC)n	2
(CTGAC)n	2
(CTGAGC)n	2
(CTGCAT)n	2
(CTGCCG)n	2
(CTGCGG)n	2
(CTGGTC)n	2
(CTGTT)n	2
(CTTAC)n	2
(CTTATT)n	2
(CTTCAT)n	2
(CTTTCT)n	2
(CTTTCTA)n	2
(CTTTGC)n	2
(CTTTGT)n	2
(CTTTTA)n	2
(CTTTTC)n	2
(CTTTTGG)n	2
(GAAAAGA)n	2
(GAAC)n	2
(GAACCT)n	2
(GAAGAC)n	2
(GAAGAT)n	2
(GACAAG)n	2
(GACCAC)n	2
(GACCAT)n	2
(GACCTC)n	2
(GAGAG)n	2
(GAGCAG)n	2
(GAGCCA)n	2
(GAGCGG)n	2
(GAGGC)n	2
(GAGGG)n	2
(GAGT)n	2
(GAGTC)n	2
(GATGAA)n	2
(GATGC)n	2
(GATGTT)n	2
(GATT)n	2
(GCAAA)n	2
(GCAAAA)n	2
(GCAAG)n	2
(GCAAT)n	2
(GCAC)n	2
(GCACCA)n	2
(GCACT)n	2
(GCAGAT)n	2
(GCAGCA)n	2
(GCAGG)n	2
(GCATCC)n	2
(GCCATC)n	2
(GCCC)n	2
(GCCCCC)n	2
(GCCCT)n	2
(GCCCTT)n	2
(GCCGAT)n	2
(GCCGC)n	2
(GCCGGA)n	2
(GCCGGT)n	2
(GCCGTC)n	2
(GCCTCG)n	2
(GCCTGC)n	2
(GCCTTG)n	2
(GCGCC)n	2
(GCGCCG)n	2
(GCGCGG)n	2
(GCGGAG)n	2
(GCGGC)n	2
(GCGGGT)n	2
(GCGTCG)n	2
(GCTCA)n	2
(GCTCCT)n	2
(GCTCGA)n	2
(GCTGCT)n	2
(GCTTGC)n	2
(GGAAAAA)n	2
(GGAAGC)n	2
(GGACAA)n	2
(GGACCC)n	2
(GGATG)n	2
(GGCAA)n	2
(GGCAAG)n	2
(GGCCTC)n	2
(GGCGC)n	2
(GGCGCT)n	2
(GGCGTC)n	2
(GGCTG)n	2
(GGCTTG)n	2
(GGGCAC)n	2
(GGGCCC)n	2
(GGGCCG)n	2
(GGGCGTC)n	2
(GGGGCA)n	2
(GGGGGA)n	2
(GGGGT)n	2
(GGGGTG)n	2
(GGGT)n	2
(GGGTCT)n	2
(GGGTT)n	2
(GGTAC)n	2
(GGTAG)n	2
(GGTCA)n	2
(GGTCGC)n	2
(GGTCTA)n	2
(GGTG)n	2
(GGTGA)n	2
(GGTGAG)n	2
(GGTGC)n	2
(GGTT)n	2
(GGTTGCT)n	2
(GGTTGT)n	2
(GGTTTTT)n	2
(GTACG)n	2
(GTAGTG)n	2
(GTCATC)n	2
(GTCCA)n	2
(GTCG)n	2
(GTCTCG)n	2
(GTCTT)n	2
(GTGAGG)n	2
(GTGCG)n	2
(GTGG)n	2
(GTGGAG)n	2
(GTGGGG)n	2
(GTGGTT)n	2
(GTTCTA)n	2
(GTTGCC)n	2
(GTTGG)n	2
(GTTTTTT)n	2
(TAAAAAT)n	2
(TAAAAG)n	2
(TAAAAT)n	2
(TAAAGA)n	2
(TAATA)n	2
(TAATAAA)n	2
(TAATATA)n	2
(TAATTAA)n	2
(TAATTG)n	2
(TAATTT)n	2
(TACT)n	2
(TACTACG)n	2
(TAGT)n	2
(TATAA)n	2
(TATAAT)n	2
(TATATTT)n	2
(TATG)n	2
(TATGC)n	2
(TATGTG)n	2
(TATTAGA)n	2
(TATTATT)n	2
(TCAC)n	2
(TCATCA)n	2
(TCCCGC)n	2
(TCCGAC)n	2
(TCCTCA)n	2
(TCCTCC)n	2
(TCCTG)n	2
(TCGACC)n	2
(TCGCCA)n	2
(TCGCCG)n	2
(TCTA)n	2
(TCTCCT)n	2
(TCTCT)n	2
(TCTCTC)n	2
(TCTTC)n	2
(TCTTCT)n	2
(TCTTCTT)n	2
(TCTTTTT)n	2
(TGAA)n	2
(TGAAGA)n	2
(TGACCA)n	2
(TGACCG)n	2
(TGAG)n	2
(TGATCA)n	2
(TGATGC)n	2
(TGCAGG)n	2
(TGCCTG)n	2
(TGCG)n	2
(TGCTG)n	2
(TGGC)n	2
(TGGCC)n	2
(TGGCGA)n	2
(TGGCT)n	2
(TGGTAC)n	2
(TGGTGA)n	2
(TGGTGG)n	2
(TGTGCT)n	2
(TGTGGT)n	2
(TGTTC)n	2
(TGTTGA)n	2
(TGTTTC)n	2
(TGTTTCT)n	2
(TGTTTT)n	2
(TGTTTTC)n	2
(TTAAAA)n	2
(TTAAAAA)n	2
(TTAAAT)n	2
(TTAATAA)n	2
(TTAC)n	2
(TTAGAA)n	2
(TTATATA)n	2
(TTATTAA)n	2
(TTATTAT)n	2
(TTATTTA)n	2
(TTCCA)n	2
(TTCTATT)n	2
(TTCTTC)n	2
(TTGAT)n	2
(TTGCC)n	2
(TTGCG)n	2
(TTGCT)n	2
(TTGCTTC)n	2
(TTGTTTC)n	2
(TTTAATA)n	2
(TTTACTT)n	2
(TTTCC)n	2
(TTTCTTG)n	2
(TTTGATT)n	2
(TTTGC)n	2
(TTTGCG)n	2
(TTTGTC)n	2
(TTTGTT)n	2
(TTTTAC)n	2
(TTTTCA)n	2
(TTTTCC)n	2
(TTTTCG)n	2
(TTTTCGT)n	2
(TTTTGC)n	2
(TTTTGG)n	2
(TTTTGGT)n	2
(TTTTGTT)n	2
(TTTTTAT)n	2
(TTTTTTT)n	2
(AAAAAAA)n	1
(AAAAAAT)n	1
(AAAAACA)n	1
(AAAAAGAT)n	1
(AAAAAGT)n	1
(AAAAATA)n	1
(AAAACAA)n	1
(AAAACAC)n	1
(AAAACAT)n	1
(AAAACC)n	1
(AAAACTC)n	1
(AAAACTT)n	1
(AAAAGAC)n	1
(AAAAGTA)n	1
(AAAAGTAG)n	1
(AAAAGTC)n	1
(AAAATAT)n	1
(AAAATG)n	1
(AAAATTG)n	1
(AAAATTT)n	1
(AAACAAC)n	1
(AAACAAG)n	1
(AAACAAT)n	1
(AAACAC)n	1
(AAACACA)n	1
(AAACAG)n	1
(AAACAT)n	1
(AAACATAA)n	1
(AAACCA)n	1
(AAACGG)n	1
(AAACTG)n	1
(AAAGAC)n	1
(AAAGACA)n	1
(AAAGAGG)n	1
(AAAGGAATA)n	1
(AAAGGAG)n	1
(AAAGGAT)n	1
(AAAGGG)n	1
(AAAGGGAAAA)n	1
(AAAGGTC)n	1
(AAAGTA)n	1
(AAAGTAA)n	1
(AAAGTACA)n	1
(AAAGTGA)n	1
(AAATAAT)n	1
(AAATAGGAG)n	1
(AAATAGT)n	1
(AAATAT)n	1
(AAATATT)n	1
(AAATC)n	1
(AAATCT)n	1
(AAATGA)n	1
(AAATGAA)n	1
(AAATGCA)n	1
(AAATTTA)n	1
(AAATTTT)n	1
(AACAAAG)n	1
(AACAAG)n	1
(AACAAGA)n	1
(AACACA)n	1
(AACAGAA)n	1
(AACAGCAAC)n	1
(AACAGG)n	1
(AACAGT)n	1
(AACAT)n	1
(AACATCC)n	1
(AACCAC)n	1
(AACCACC)n	1
(AACCAT)n	1
(AACCC)n	1
(AACCT)n	1
(AACGAA)n	1
(AACGAC)n	1
(AACGC)n	1
(AACGGC)n	1
(AACT)n	1
(AACTAA)n	1
(AACTAAT)n	1
(AACTACT)n	1
(AACTG)n	1
(AAGAAAT)n	1
(AAGAGAG)n	1
(AAGCA)n	1
(AAGCAA)n	1
(AAGCAAA)n	1
(AAGCAC)n	1
(AAGCAGG)n	1
(AAGCCA)n	1
(AAGCCC)n	1
(AAGCGAA)n	1
(AAGGC)n	1
(AAGGCA)n	1
(AAGGCG)n	1
(AAGTAAA)n	1
(AAGTACG)n	1
(AAGTGG)n	1
(AATAAAA)n	1
(AATAAG)n	1
(AATAAT)n	1
(AATAATA)n	1
(AATAATT)n	1
(AATAGT)n	1
(AATATAA)n	1
(AATATAT)n	1
(AATATTAT)n	1
(AATCAAG)n	1
(AATCCAC)n	1
(AATGAA)n	1
(AATGAAA)n	1
(AATGAAG)n	1
(AATGATTG)n	1
(AATGCC)n	1
(AATGCCG)n	1
(AATGGTACC)n	1
(AATGGTG)n	1
(AATGTA)n	1
(AATGTT)n	1
(AATTAC)n	1
(AATTATA)n	1
(AATTCGC)n	1
(AATTCT)n	1
(AATTGC)n	1
(AATTGTA)n	1
(AATTTTTT)n	1
(ACAAAAA)n	1
(ACAAAAAA)n	1
(ACAAC)n	1
(ACAACG)n	1
(ACAACT)n	1
(ACAATAA)n	1
(ACAATC)n	1
(ACAATG)n	1
(ACAATT)n	1
(ACACACC)n	1
(ACACCC)n	1
(ACAGAA)n	1
(ACAGAAA)n	1
(ACAGCC)n	1
(ACAGCT)n	1
(ACAGTG)n	1
(ACATAAA)n	1
(ACATACAC)n	1
(ACATCT)n	1
(ACATGT)n	1
(ACATTAT)n	1
(ACCAAA)n	1
(ACCAAG)n	1
(ACCACG)n	1
(ACCACTT)n	1
(ACCAG)n	1
(ACCCA)n	1
(ACCCCA)n	1
(ACCCCG)n	1
(ACCCTGC)n	1
(ACCG)n	1
(ACCGAA)n	1
(ACCGAT)n	1
(ACCGT)n	1
(ACCGTCA)n	1
(ACCGTG)n	1
(ACCTCC)n	1
(ACCTCG)n	1
(ACCTGCG)n	1
(ACGAA)n	1
(ACGAAG)n	1
(ACGAC)n	1
(ACGACAG)n	1
(ACGATA)n	1
(ACGATCG)n	1
(ACGCAC)n	1
(ACGCAG)n	1
(ACGCAGT)n	1
(ACGCATC)n	1
(ACGG)n	1
(ACGGA)n	1
(ACGGC)n	1
(ACGGGC)n	1
(ACGGGG)n	1
(ACGGT)n	1
(ACGT)n	1
(ACGTCG)n	1
(ACGTG)n	1
(ACGTTTT)n	1
(ACTAC)n	1
(ACTAGAC)n	1
(ACTAGT)n	1
(ACTGC)n	1
(ACTGCA)n	1
(ACTGCACCT)n	1
(ACTGG)n	1
(ACTTCA)n	1
(ACTTCG)n	1
(ACTTGCA)n	1
(AGAAAAC)n	1
(AGAAAAG)n	1
(AGAACAA)n	1
(AGAACC)n	1
(AGAAG)n	1
(AGAAGAA)n	1
(AGAAGCA)n	1
(AGAAGGC)n	1
(AGACA)n	1
(AGACAA)n	1
(AGACAAAA)n	1
(AGACG)n	1
(AGACGA)n	1
(AGACTG)n	1
(AGAGA)n	1
(AGAGAAC)n	1
(AGAGAG)n	1
(AGAGATGG)n	1
(AGAGCGG)n	1
(AGAGGCAG)n	1
(AGAGTGCA)n	1
(AGAT)n	1
(AGATA)n	1
(AGATAA)n	1
(AGATAG)n	1
(AGATATTT)n	1
(AGATCA)n	1
(AGATG)n	1
(AGATGA)n	1
(AGATGG)n	1
(AGCAA)n	1
(AGCAAA)n	1
(AGCAAAA)n	1
(AGCAAAT)n	1
(AGCAACAGC)n	1
(AGCAAGAA)n	1
(AGCAC)n	1
(AGCAGT)n	1
(AGCATC)n	1
(AGCCAGGC)n	1
(AGCCCC)n	1
(AGCCCGC)n	1
(AGCCGAA)n	1
(AGCCGG)n	1
(AGCCTC)n	1
(AGCCTG)n	1
(AGCGA)n	1
(AGCGGCC)n	1
(AGCTCC)n	1
(AGCTG)n	1
(AGCTGCCTG)n	1
(AGGA)n	1
(AGGAAAA)n	1
(AGGAC)n	1
(AGGACG)n	1
(AGGAG)n	1
(AGGCAA)n	1
(AGGCAG)n	1
(AGGCCC)n	1
(AGGCGG)n	1
(AGGCTC)n	1
(AGGCTG)n	1
(AGGGA)n	1
(AGGGCC)n	1
(AGGGCG)n	1
(AGGGCGG)n	1
(AGGGT)n	1
(AGGGTT)n	1
(AGGTACCT)n	1
(AGGTAGGC)n	1
(AGGTAGGTA)n	1
(AGGTCA)n	1
(AGGTCT)n	1
(AGGTGATG)n	1
(AGGTT)n	1
(AGGTTC)n	1
(AGTA)n	1
(AGTAAGC)n	1
(AGTAAGT)n	1
(AGTAC)n	1
(AGTATTGT)n	1
(AGTCC)n	1
(AGTCCC)n	1
(AGTG)n	1
(AGTGAAAA)n	1
(AGTGGG)n	1
(AGTGGT)n	1
(AGTGTAG)n	1
(AGTTCTA)n	1
(ATAAAAG)n	1
(ATAAAAT)n	1
(ATAAATA)n	1
(ATAACT)n	1
(ATAATAA)n	1
(ATAATATAA)n	1
(ATAATTT)n	1
(ATACC)n	1
(ATACT)n	1
(ATAG)n	1
(ATAGAAA)n	1
(ATATAAA)n	1
(ATATAATT)n	1
(ATATGTTCG)n	1
(ATATTTA)n	1
(ATATTTTT)n	1
(ATCAAA)n	1
(ATCAACC)n	1
(ATCAC)n	1
(ATCATC)n	1
(ATCCTA)n	1
(ATCCTC)n	1
(ATCG)n	1
(ATCGG)n	1
(ATCGGC)n	1
(ATCT)n	1
(ATCTAG)n	1
(ATCTCC)n	1
(ATCTG)n	1
(ATCTTC)n	1
(ATGAA)n	1
(ATGAAG)n	1
(ATGAT)n	1
(ATGATG)n	1
(ATGCACTTTT)n	1
(ATGCCG)n	1
(ATGCTA)n	1
(ATGGCA)n	1
(ATGGG)n	1
(ATGGGA)n	1
(ATGGTTA)n	1
(ATGTA)n	1
(ATGTC)n	1
(ATGTG)n	1
(ATTAAAT)n	1
(ATTAATT)n	1
(ATTACA)n	1
(ATTATA)n	1
(ATTATAA)n	1
(ATTCC)n	1
(ATTCTC)n	1
(ATTCTTC)n	1
(ATTGAC)n	1
(ATTGTC)n	1
(ATTTAG)n	1
(ATTTAT)n	1
(ATTTCA)n	1
(ATTTCAT)n	1
(ATTTCT)n	1
(ATTTGA)n	1
(ATTTGCAA)n	1
(ATTTGTT)n	1
(ATTTTAA)n	1
(ATTTTC)n	1
(ATTTTCA)n	1
(ATTTTTC)n	1
(CAAAAG)n	1
(CAAAAGA)n	1
(CAAAAGAA)n	1
(CAAACT)n	1
(CAAAGA)n	1
(CAAAGCT)n	1
(CAAAT)n	1
(CAAATC)n	1
(CAACAC)n	1
(CAACAGA)n	1
(CAACAGCAG)n	1
(CAACC)n	1
(CAACCA)n	1
(CAACCACA)n	1
(CAACCC)n	1
(CAACGG)n	1
(CAACTAA)n	1
(CAACTC)n	1
(CAAGA)n	1
(CAAGAA)n	1
(CAAGAAA)n	1
(CAAGAG)n	1
(CAAGCC)n	1
(CAAGCT)n	1
(CAAGGC)n	1
(CAAGGGCAA)n	1
(CAATCTTC)n	1
(CAATG)n	1
(CAATGG)n	1
(CAATTC)n	1
(CACAA)n	1
(CACAAA)n	1
(CACAAC)n	1
(CACAAG)n	1
(CACACA)n	1
(CACACAC)n	1
(CACACC)n	1
(CACACG)n	1
(CACAG)n	1
(CACATCA)n	1
(CACCAA)n	1
(CACCAAA)n	1
(CACCAT)n	1
(CACCATC)n	1
(CACCCG)n	1
(CACCGG)n	1
(CACCTCT)n	1
(CACGCA)n	1
(CACGG)n	1
(CACTCC)n	1
(CACTGAAG)n	1
(CACTGT)n	1
(CACTT)n	1
(CAGAAA)n	1
(CAGAAG)n	1
(CAGACC)n	1
(CAGACGC)n	1
(CAGAG)n	1
(CAGAGC)n	1
(CAGATT)n	1
(CAGCAAA)n	1
(CAGCAAC)n	1
(CAGCAGCAC)n	1
(CAGCAGCAG)n	1
(CAGCC)n	1
(CAGCCC)n	1
(CAGCCT)n	1
(CAGCGA)n	1
(CAGCTGTA)n	1
(CAGGAG)n	1
(CAGGCC)n	1
(CAGGCG)n	1
(CAGGCT)n	1
(CAGGGCT)n	1
(CAGGGGA)n	1
(CAGGTG)n	1
(CAGTACCTG)n	1
(CAGTACG)n	1
(CAGTCC)n	1
(CAGTT)n	1
(CAGTTGC)n	1
(CATAAG)n	1
(CATAC)n	1
(CATCAG)n	1
(CATCCA)n	1
(CATCG)n	1
(CATCT)n	1
(CATGCTAG)n	1
(CATGGT)n	1
(CATGT)n	1
(CATGTC)n	1
(CATTCG)n	1
(CATTG)n	1
(CATTT)n	1
(CATTTC)n	1
(CCAAAA)n	1
(CCAAAAC)n	1
(CCAAAG)n	1
(CCAACAA)n	1
(CCAACG)n	1
(CCAAGA)n	1
(CCAAGC)n	1
(CCAAGCTA)n	1
(CCAATC)n	1
(CCAATTG)n	1
(CCAC)n	1
(CCACAA)n	1
(CCACACC)n	1
(CCACAT)n	1
(CCACCGCAC)n	1
(CCACCTA)n	1
(CCACGG)n	1
(CCACTATG)n	1
(CCACTC)n	1
(CCACTG)n	1
(CCAGAT)n	1
(CCAGCT)n	1
(CCAGGC)n	1
(CCAGTC)n	1
(CCAGTCG)n	1
(CCAT)n	1
(CCATCAT)n	1
(CCATG)n	1
(CCATGA)n	1
(CCATGG)n	1
(CCATTA)n	1
(CCCA)n	1
(CCCAA)n	1
(CCCACA)n	1
(CCCACCA)n	1
(CCCACGA)n	1
(CCCAG)n	1
(CCCAGC)n	1
(CCCATG)n	1
(CCCCAT)n	1
(CCCCCA)n	1
(CCCCCTT)n	1
(CCCCTA)n	1
(CCCCTC)n	1
(CCCCTT)n	1
(CCCGA)n	1
(CCCGAG)n	1
(CCCGC)n	1
(CCCGCGT)n	1
(CCCGCT)n	1
(CCCGG)n	1
(CCCGGC)n	1
(CCCGGT)n	1
(CCCGTC)n	1
(CCCTA)n	1
(CCCTCA)n	1
(CCCTCCC)n	1
(CCCTCT)n	1
(CCCTGCA)n	1
(CCCTGCC)n	1
(CCCTGG)n	1
(CCCTTA)n	1
(CCCTTCT)n	1
(CCGA)n	1
(CCGAAT)n	1
(CCGACA)n	1
(CCGACG)n	1
(CCGAGC)n	1
(CCGAGT)n	1
(CCGCA)n	1
(CCGCAT)n	1
(CCGCC)n	1
(CCGCCAT)n	1
(CCGCCCA)n	1
(CCGCCGG)n	1
(CCGCCTC)n	1
(CCGCCTG)n	1
(CCGCGA)n	1
(CCGCGG)n	1
(CCGCGGG)n	1
(CCGCGT)n	1
(CCGCTC)n	1
(CCGCTG)n	1
(CCGCTGT)n	1
(CCGGAA)n	1
(CCGGCC)n	1
(CCGGGC)n	1
(CCGGTA)n	1
(CCGGTG)n	1
(CCGTGT)n	1
(CCTAA)n	1
(CCTAGA)n	1
(CCTAT)n	1
(CCTATG)n	1
(CCTATT)n	1
(CCTCAA)n	1
(CCTCAAC)n	1
(CCTCAT)n	1
(CCTCG)n	1
(CCTCTCC)n	1
(CCTCTCG)n	1
(CCTCTT)n	1
(CCTGA)n	1
(CCTGCA)n	1
(CCTGG)n	1
(CCTGGA)n	1
(CCTGGC)n	1
(CCTGTA)n	1
(CCTTACTG)n	1
(CCTTCT)n	1
(CCTTGAC)n	1
(CCTTGT)n	1
(CCTTT)n	1
(CCTTTT)n	1
(CGAA)n	1
(CGAAGA)n	1
(CGAAGT)n	1
(CGACAG)n	1
(CGACAGC)n	1
(CGACCAG)n	1
(CGACCT)n	1
(CGACG)n	1
(CGACGA)n	1
(CGACGT)n	1
(CGACTG)n	1
(CGAG)n	1
(CGAGA)n	1
(CGAGC)n	1
(CGAGCA)n	1
(CGAGGC)n	1
(CGAGGCT)n	1
(CGAGTC)n	1
(CGATCA)n	1
(CGATGGCTC)n	1
(CGATTG)n	1
(CGCAAA)n	1
(CGCAAGC)n	1
(CGCAGC)n	1
(CGCATAA)n	1
(CGCATC)n	1
(CGCCAT)n	1
(CGCCCA)n	1
(CGCCCG)n	1
(CGCCCGG)n	1
(CGCCTCA)n	1
(CGCCTCG)n	1
(CGCG)n	1
(CGCGAG)n	1
(CGCGC)n	1
(CGCGCC)n	1
(CGCGCGA)n	1
(CGCGCGTC)n	1
(CGCGGCA)n	1
(CGCGTCA)n	1
(CGCT)n	1
(CGCTC)n	1
(CGCTTC)n	1
(CGCTTG)n	1
(CGGACA)n	1
(CGGCAA)n	1
(CGGCAGCG)n	1
(CGGCCA)n	1
(CGGCCACC)n	1
(CGGCCC)n	1
(CGGCCT)n	1
(CGGCGC)n	1
(CGGCGTC)n	1
(CGGCTCG)n	1
(CGGCTT)n	1
(CGGG)n	1
(CGGGCTC)n	1
(CGGGG)n	1
(CGGGGA)n	1
(CGGGGT)n	1
(CGGGTG)n	1
(CGGTA)n	1
(CGGTCA)n	1
(CGGTCT)n	1
(CGGTG)n	1
(CGGTGG)n	1
(CGTAC)n	1
(CGTAGA)n	1
(CGTAGTA)n	1
(CGTCCG)n	1
(CGTCG)n	1
(CGTCT)n	1
(CGTCTCTT)n	1
(CGTGA)n	1
(CGTGAC)n	1
(CGTGGC)n	1
(CGTGGG)n	1
(CGTGGT)n	1
(CGTGT)n	1
(CGTTG)n	1
(CGTTGCT)n	1
(CGTTGT)n	1
(CTAAAA)n	1
(CTACA)n	1
(CTACCAT)n	1
(CTACCG)n	1
(CTAGAG)n	1
(CTAGCT)n	1
(CTAGGT)n	1
(CTATT)n	1
(CTATTTG)n	1
(CTCAAGT)n	1
(CTCAG)n	1
(CTCAGA)n	1
(CTCC)n	1
(CTCCAC)n	1
(CTCCAGTC)n	1
(CTCCATGCC)n	1
(CTCCCC)n	1
(CTCCCGT)n	1
(CTCCCTAGG)n	1
(CTCCCTGTC)n	1
(CTCCGA)n	1
(CTCCGC)n	1
(CTCCGGC)n	1
(CTCCGTGGA)n	1
(CTCCTCC)n	1
(CTCGACG)n	1
(CTCGCC)n	1
(CTCGCT)n	1
(CTCTAGT)n	1
(CTCTCCCT)n	1
(CTCTGC)n	1
(CTCTTTC)n	1
(CTGAAC)n	1
(CTGAGT)n	1
(CTGCAA)n	1
(CTGCAAG)n	1
(CTGCAG)n	1
(CTGCAGG)n	1
(CTGCC)n	1
(CTGCCA)n	1
(CTGCCT)n	1
(CTGCCTG)n	1
(CTGCG)n	1
(CTGCGAAAC)n	1
(CTGCGCC)n	1
(CTGCTA)n	1
(CTGCTAA)n	1
(CTGCTACTA)n	1
(CTGGAG)n	1
(CTGGCA)n	1
(CTGGCAG)n	1
(CTGGCCTGC)n	1
(CTGGCGT)n	1
(CTGGCT)n	1
(CTGGGGG)n	1
(CTGGT)n	1
(CTGGTCTGC)n	1
(CTGGTG)n	1
(CTGGTGT)n	1
(CTGGTT)n	1
(CTGGTTC)n	1
(CTGTACT)n	1
(CTGTAT)n	1
(CTGTC)n	1
(CTGTCAA)n	1
(CTGTGC)n	1
(CTGTTC)n	1
(CTGTTG)n	1
(CTGTTGC)n	1
(CTTAG)n	1
(CTTAT)n	1
(CTTATCT)n	1
(CTTCCT)n	1
(CTTCGG)n	1
(CTTCGT)n	1
(CTTCTCC)n	1
(CTTCTTTT)n	1
(CTTGA)n	1
(CTTGAAGT)n	1
(CTTGATG)n	1
(CTTGCCCTG)n	1
(CTTGCG)n	1
(CTTGG)n	1
(CTTGGGAC)n	1
(CTTGT)n	1
(CTTGTG)n	1
(CTTGTT)n	1
(CTTTCA)n	1
(CTTTCC)n	1
(CTTTCGTT)n	1
(CTTTG)n	1
(CTTTGG)n	1
(CTTTGGC)n	1
(CTTTTAT)n	1
(CTTTTCCT)n	1
(CTTTTCT)n	1
(CTTTTG)n	1
(CTTTTGT)n	1
(CTTTTTC)n	1
(GAAAAAG)n	1
(GAAAAGGAA)n	1
(GAAAATC)n	1
(GAAACA)n	1
(GAAAGAAG)n	1
(GAAAGCA)n	1
(GAAAGCGGA)n	1
(GAAAGG)n	1
(GAACA)n	1
(GAACT)n	1
(GAACTA)n	1
(GAAGAAA)n	1
(GAAGACA)n	1
(GAAGCC)n	1
(GAAT)n	1
(GAATAA)n	1
(GAATAAA)n	1
(GAATAAAA)n	1
(GAATCA)n	1
(GAATTC)n	1
(GAATTTT)n	1
(GACAAA)n	1
(GACAAAA)n	1
(GACAACA)n	1
(GACAAGA)n	1
(GACAAGGATG)n	1
(GACACA)n	1
(GACAGA)n	1
(GACCA)n	1
(GACCCC)n	1
(GACCCG)n	1
(GACCGG)n	1
(GACCT)n	1
(GACCTGC)n	1
(GACCTT)n	1
(GACGATGGGG)n	1
(GACGCGG)n	1
(GACGCT)n	1
(GACGT)n	1
(GACTAG)n	1
(GACTG)n	1
(GAGAAAAA)n	1
(GAGAAAG)n	1
(GAGAAAT)n	1
(GAGAAC)n	1
(GAGAAG)n	1
(GAGAAGA)n	1
(GAGACC)n	1
(GAGAGA)n	1
(GAGAGAGG)n	1
(GAGATT)n	1
(GAGCA)n	1
(GAGCAA)n	1
(GAGCAGCG)n	1
(GAGCC)n	1
(GAGCCC)n	1
(GAGCGA)n	1
(GAGCGCA)n	1
(GAGCTG)n	1
(GAGCTT)n	1
(GAGG)n	1
(GAGGA)n	1
(GAGGAAA)n	1
(GAGGAAGAC)n	1
(GAGGAGGC)n	1
(GAGGCT)n	1
(GAGGGA)n	1
(GAGGGC)n	1
(GAGGT)n	1
(GAGGTG)n	1
(GAGGTGGAC)n	1
(GAGTAGGT)n	1
(GAGTGT)n	1
(GAGTTG)n	1
(GATA)n	1
(GATAGG)n	1
(GATAGT)n	1
(GATCCC)n	1
(GATCGG)n	1
(GATCTA)n	1
(GATGA)n	1
(GATGAG)n	1
(GATGAT)n	1
(GATGATGAA)n	1
(GATGCC)n	1
(GATGCTA)n	1
(GATGG)n	1
(GATGGAC)n	1
(GATGGC)n	1
(GATGGG)n	1
(GATGGT)n	1
(GATGTAT)n	1
(GATGTC)n	1
(GATTGGTTT)n	1
(GC)n	1
(GCAACC)n	1
(GCAACG)n	1
(GCAACTCCA)n	1
(GCAACTGCT)n	1
(GCAAGA)n	1
(GCAAGAT)n	1
(GCAAGG)n	1
(GCACAC)n	1
(GCACGAACA)n	1
(GCACGAC)n	1
(GCAGAA)n	1
(GCAGAG)n	1
(GCAGCAA)n	1
(GCAGCC)n	1
(GCAGCT)n	1
(GCAGGC)n	1
(GCAGGCA)n	1
(GCAGGT)n	1
(GCAGTA)n	1
(GCAGTC)n	1
(GCAGTG)n	1
(GCATA)n	1
(GCATCA)n	1
(GCATCG)n	1
(GCATGA)n	1
(GCATGCT)n	1
(GCATGG)n	1
(GCCAAC)n	1
(GCCAAG)n	1
(GCCACG)n	1
(GCCAG)n	1
(GCCATT)n	1
(GCCCAA)n	1
(GCCCACC)n	1
(GCCCAG)n	1
(GCCCAGC)n	1
(GCCCCAAGT)n	1
(GCCCCG)n	1
(GCCCCGC)n	1
(GCCCCT)n	1
(GCCCG)n	1
(GCCCGA)n	1
(GCCCGC)n	1
(GCCCTC)n	1
(GCCCTCT)n	1
(GCCG)n	1
(GCCGAA)n	1
(GCCGAC)n	1
(GCCGACCT)n	1
[truncated: 583 more rows]

## Sheet: Table S3
Table S3: Identified various PFAM in M. oryzae RMg_Dl genome.
PFAM Name	Count
WD domain, G-beta repeat	255
Major Facilitator Superfamily	177
Cytochrome P450	142
Fungal specific transcription factor domain	118
Protein kinase domain	112
Mitochondrial carrier protein	109
Fungal Zn(2)-Cys(6) binuclear cluster domain	103
Reverse transcriptase (RNA-dependent DNA polymerase)	97
RNA recognition motif. (a.k.a. RRM, RBD, or RNP domain)	93
FAD binding domain	91
ABC transporter	82
Helicase conserved C-terminal domain	75
short chain dehydrogenase	75
Sugar (and other) transporter	75
RNase H	70
Ankyrin repeats (3 copies)	65
Methyltransferase domain	65
AMP-binding enzyme	64
Tetratricopeptide repeat	62
Phosphopantetheine attachment site	61
ATPase family associated with various cellular activities (AAA)	59
Multicopper oxidase	54
GMC oxidoreductase	50
Zinc-binding dehydrogenase	50
Zinc knuckle	49
Zinc finger, C2H2 type	48
alpha/beta hydrolase fold	46
DEAD/DEAH box helicase	46
Integrase zinc binding domain	46
ABC transporter transmembrane region	43
RNase H-like domain found in reverse transcriptase	43
Condensation domain	40
Alcohol dehydrogenase GroES-like domain	39
Heterokaryon incompatibility protein (HET)	39
Enoyl-(Acyl carrier protein) reductase	38
Sel1 repeat	38
Chromo (CHRromatin Organisation MOdifier) domain	37
haloacid dehalogenase-like hydrolase	33
Ras family	33
Amino acid permease	32
Acyl transferase domain	31
Beta-ketoacyl synthase, N-terminal domain	31
Integrase core domain	31
Beta-ketoacyl synthase, C-terminal domain	30
Subtilase family	30
DDE superfamily endonuclease	28
KR domain	28
Alpha/beta hydrolase family	27
Aldo/keto reductase family	26
Polyketide synthase dehydratase	26
AAA domain	25
Ankyrin repeats (many copies)	25
DnaJ domain	25
Fungal cellulose binding domain	25
Glycosyl hydrolase family 61	25
Kelch motif	25
SET domain	25
SNF2 family N-terminal domain	25
2OG-Fe(II) oxygenase superfamily	24
Calcineurin-like phosphoesterase	24
Chitin recognition protein	24
Cytochrome b5-like Heme/Steroid binding domain	24
Carboxylesterase family	22
Aldehyde dehydrogenase family	21
C2 domain	21
E1-E2 ATPase	21
Ketoacyl-synthetase C-terminal extension	21
AMP-binding enzyme C-terminal domain	20
Dynamin family	20
FAD dependent oxidoreductase	20
F-box-like	20
KH domain	20
NmrA-like family	20
Pyridine nucleotide-disulphide oxidoreductase	20
Ubiquitin-conjugating enzyme	20
AAA+ lid domain	19
Acetyltransferase (GNAT) family	19
CFEM domain	19
Glycosyl hydrolase family 3 N terminal domain	19
Histidine kinase-, DNA gyrase B-, and HSP90-like ATPase	19
Eukaryotic aspartyl protease	18
Glycosyl hydrolase family 3 C-terminal domain	18
Glycosyl hydrolases family 18	18
Peptidase family M28	18
Aminotransferase class I and II	17
Cutinase	17
Glycosyl hydrolases family 16	17
Glycosyl hydrolases family 43	17
Pumilio-family RNA binding repeat	17
WSC domain	17
Zinc finger, C3HC4 type (RING finger)	17
Berberine and berberine like	16
Common central domain of tyrosinase	16
Fibronectin type III-like domain	16
Flavin-binding monooxygenase-like	16
LSM domain	16
Proteasome subunit	16
Regulator of chromosome condensation (RCC1) repeat	16
Amidase	15
Armadillo/beta-catenin-like repeat	15
D-isomer specific 2-hydroxyacid dehydrogenase, NAD binding domain	15
Elongation factor Tu GTP binding domain	15
Galactose oxidase, central domain	15
Nucleoporin FG repeat region	15
Oxidoreductase NAD-binding domain	15
Thioredoxin	15
Ubiquitin carboxyl-terminal hydrolase	15
ABC-2 type transporter	14
Ankyrin repeat	14
BTB/POZ domain	14
Domain of unknown function (DUF3328)	14
FAD-binding domain	14
Ferric reductase like transmembrane component	14
non-haem dioxygenase in morphine synthesis N-terminal	14
PCI domain	14
SH3 domain	14
Sodium/calcium exchanger protein	14
Transferase family	14
Acetyltransferase (GNAT) domain	13
Actin	13
Cation transporter/ATPase, N-terminus	13
CBS domain	13
Cellulase (glycosyl hydrolase family 5)	13
EF-hand domain pair	13
Endonuclease-reverse transcriptase	13
Hsp70 protein	13
NACHT domain	13
NUDIX domain	13
OPT oligopeptide transporter protein	13
Rab-GTPase-TBC domain	13
Response regulator receiver domain	13
Retrotransposon gag protein	13
WW domain	13
50S ribosome-binding GTPase	12
Cation transporting ATPase, C-terminus	12
Dynamin central region	12
GDSL-like Lipase/Acylhydrolase family	12
Glutathione S-transferase, C-terminal domain	12
Histidine phosphatase superfamily (branch 1)	12
HMG (high mobility group) box	12
Male sterility protein	12
Myb-like DNA-binding domain	12
NAD(P)-binding Rossmann-like domain	12
O-methyltransferase domain	12
PA domain	12
Peroxidase	12
PHD-finger	12
Polysaccharide deacetylase	12
Prenyltransferase and squalene oxidase repeat	12
PX domain	12
Pyridoxal-phosphate dependent enzyme	12
Ring finger domain	12
Sir2 family	12
Amidohydrolase family	11
Bromodomain	11
Cation transport ATPase (P-type)	11
Clr5 domain	11
Domain of unknown function (DUF1996)	11
Ferric reductase NAD binding domain	11
Flavin containing amine oxidoreductase	11
Fn3-like domain	11
Glutathione S-transferase, N-terminal domain	11
Glycosyltransferase sugar-binding region containing DXD motif	11
Leucine Rich repeat	11
PAS domain	11
Taurine catabolism dioxygenase TauD, TfdA family	11
Ubiquitin family	11
ATP synthase subunit C	10
Beta-lactamase	10
Cyclophilin type peptidyl-prolyl cis-trans isomerase/CLD	10
Elongation factor Tu domain 2	10
F-box domain	10
Helicase associated domain (HA2)	10
Helix-loop-helix DNA-binding domain	10
Kinesin motor domain	10
LysM domain	10
Oxidoreductase family, NAD-binding Rossmann fold	10
PH domain	10
Phosphatidylinositol 3- and 4-kinase	10
Polyprenyl synthetase	10
PQ loop repeat	10
Region in Clathrin and VPS	10
Serine hydrolase (FSH1)	10
Tannase and feruloyl esterase	10
TCP-1/cpn60 chaperonin family	10
Transmembrane amino acid transporter protein	10
Zinc carboxypeptidase	10
Alpha amylase, catalytic domain	9
Aminotransferase class-V	9
Calponin homology (CH) domain	9
Cytochrome domain of cellobiose dehydrogenase	9
FHA domain	9
Glutathione-dependent formaldehyde-activating enzyme	9
Glycosyl hydrolase family 47	9
G-patch domain	9
His Kinase A (phospho-acceptor) domain	9
Hydrophobic surface binding protein A	9
IBR domain, a half RING-finger domain	9
LIM domain	9
Lysine methyltransferase	9
Metallopeptidase family M24	9
MYND finger	9
PAP2 superfamily	9
PPR repeat	9
S1 RNA binding domain	9
ThiF family	9
tRNA synthetases class I (I, L, M and V)	9
ZIP Zinc transporter	9
Acyl-CoA dehydrogenase, C-terminal domain	8
Acyl-CoA dehydrogenase, middle domain	8
Acyl-CoA dehydrogenase, N-terminal domain	8
Adaptin N terminal region	8
ADP-ribosylation factor family	8
Aminotransferase class-III	8
Beta-lactamase superfamily domain	8
Biotin-requiring enzyme	8
bZIP transcription factor	8
Carbamoyl-phosphate synthase L chain, ATP binding domain	8
Cation efflux family	8
CoA-transferase family III	8
Cys/Met metabolism PLP-dependent enzyme	8
D-isomer specific 2-hydroxyacid dehydrogenase, catalytic domain	8
Domain of unknown function (DUF4939)	8
Egh16-like virulence factor	8
Enoyl-CoA hydratase/isomerase	8
Flavodoxin	8
Glutamine amidotransferase class-I	8
Glycosyl hydrolase family 76	8
Glycosyl hydrolases family 2	8
Hexokinase	8
Histidine phosphatase superfamily (branch 2)	8
Isocitrate/isopropylmalate dehydrogenase	8
Oligonucleotide/oligosaccharide-binding (OB)-fold	8
Peptidase family M20/M25/M40	8
Peptidase M16 inactive domain	8
Phosphatidylethanolamine-binding protein	8
Phosphorylase superfamily	8
Phosphotransferase enzyme family	8
Rhodanese-like domain	8
RhoGAP domain	8
RTA1 like protein	8
Septin	8
Serine carboxypeptidase S28	8
Sodium/hydrogen exchanger family	8
Thioredoxin-like domain	8
UBA/TS-N domain	8
Variant SH3 domain	8
AAA domain (dynein-related subfamily)	7
AAA lid domain	7
Anaphase-promoting complex subunit 4 WD40 domain	7
Basic region leucine zipper	7
BRCA1 C Terminus (BRCT) domain	7
Carbon-nitrogen hydrolase	7
Clathrin adaptor complex small chain	7
Copper amine oxidase, enzyme domain	7
CorA-like Mg2+ transporter protein	7
CVNH domain	7
Cyclin	7
Cyclin, N-terminal domain	7
Dienelactone hydrolase family	7
DJ-1/PfpI family	7
Dual specificity phosphatase, catalytic domain	7
Endonuclease/Exonuclease/phosphatase family	7
FMN-dependent dehydrogenase	7
GATA zinc finger	7
Glycoside hydrolase 131 catalytic N-terminal domain	7
Heat-labile enterotoxin alpha chain	7
Importin-beta N-terminal domain	7
JAB1/Mov34/MPN/PAD-1 ubiquitin protease	7
Mannosyltransferase putative	7
Metallo-beta-lactamase superfamily	7
Mpv17 / PMP22 family	7
NAD dependent epimerase/dehydratase family	7
Pectate lyase superfamily protein	7
Peptidase dimerisation domain	7
Peptidase inhibitor I9	7
Permease for cytosine/purines, uracil, thiamine, allantoin	7
Pleckstrin homology domain	7
Proteasome subunit A N-terminal signature	7
Protein of unknown function (DUF3433)	7
Protein prenyltransferase alpha subunit repeat	7
Ribonuclease III domain	7
Thioesterase superfamily	7
tRNA synthetase class II core domain (G, H, P, S and T)	7
tRNA synthetases class II (D, K and N)	7
UDP-glucoronosyl and UDP-glucosyl transferase	7
Velvet factor	7
Acyltransferase	6
Anticodon binding domain	6
Bacterial transferase hexapeptide (six repeats)	6
Calpain family cysteine protease	6
CDR ABC transporter	6
Chitin synthase	6
Cofilin/tropomyosin-type actin-binding protein	6
Complex 1 protein (LYR family)	6
Ctr copper transporter family	6
Cupin domain	6
Cyclic nucleotide-binding domain	6
Cysteine-rich secretory protein family	6
Cytoskeletal-regulatory complex EF hand	6
DHHC palmitoyltransferase	6
Dihydrodipicolinate synthetase family	6
Domain of unknown function (DUF202)	6
Endoribonuclease L-PSP	6
Exonuclease	6
Fasciclin domain	6
Fatty acid desaturase	6
Fatty acid hydroxylase superfamily	6
Fumarylacetoacetate (FAA) hydrolase family	6
G protein-coupled glucose receptor regulating Gpa2	6
Gelsolin repeat	6
Glycosyl hydrolase family 7	6
Glycosyl hydrolase family 92	6
Glycosyl hydrolase family 92 N-terminal domain	6
Glycosyl hydrolases family 31	6
Glycosyl transferases group 1	6
Glycosyltransferase family 25 (LPS biosynthesis protein)	6
Glyoxalase/Bleomycin resistance protein/Dioxygenase superfamily	6
HECT-domain (ubiquitin-transferase)	6
Histone-like transcription factor (CBF/NF-Y) and archaeal histone	6
HMGL-like	6
Insulinase (Peptidase family M16)	6
IQ calmodulin-binding motif	6
Isochorismatase family	6
Lipase (class 3)	6
MatE	6
MCM AAA-lid domain	6
MCM N-terminal domain	6
MCM OB domain	6
MCM P-loop domain	6
MutS domain V	6
NAD(P)H-binding	6
NB-ARC domain	6
Oxidoreductase FAD-binding domain	6
Oxysterol-binding protein	6
PAS fold	6
Phosphatidylinositol-specific phospholipase C, X domain	6
Phytanoyl-CoA dioxygenase (PhyH)	6
Prefoldin subunit	6
Prolyl oligopeptidase family	6
Protein of unknown function (DUF3659)	6
Protein phosphatase 2C	6
Putative stress-responsive nuclear envelope protein	6
Pyridoxamine 5'-phosphate oxidase	6
RecF/RecN/SMC N terminal domain	6
RhoGEF domain	6
SAM domain (Sterile alpha motif)	6
Serine carboxypeptidase	6
SNARE domain	6
Snf7	6
SPX domain	6
Staphylococcal nuclease homologue	6
STAS domain	6
Sulfate permease family	6
SUR7/PalI family	6
Thiolase, C-terminal domain	6
Thiolase, N-terminal domain	6
Ubiquitin binding region	6
Uracil phosphoribosyltransferase	6
Zinc finger C-x8-C-x5-C-x3-H type (and similar)	6
Zinc-finger double-stranded RNA-binding	6
3' exoribonuclease family, domain 1	5
ABC-transporter N-terminal	5
Aconitase C-terminal domain	5
Aconitase family (aconitate hydratase)	5
Alternaria alternata allergen 1	5
Amidohydrolase	5
Anticodon-binding domain of tRNA	5
Asparaginase	5
ATP dependent DNA ligase domain	5
BAR domain	5
BCS1 N terminal	5
Brix domain	5
CDP-alcohol phosphatidyltransferase	5
CoA-ligase	5
CobW/HypB/UreG, nucleotide-binding domain	5
Core histone H2A/H2B/H3/H4	5
CUE domain	5
Cytosolic domain of 10TM putative phosphate transporter	5
Dihydrouridine synthase (Dus)	5
DNA polymerase family B, exonuclease domain	5
DnaJ C terminal domain	5
Domain of unknown function (DUF1929)	5
EamA-like transporter family	5
Elongation factor G C-terminus	5
Epoxide hydrolase N terminus	5
FAT domain	5
Fes/CIP4, and EFC/F-BAR homology domain	5
FYVE zinc finger	5
Gamma tubulin complex component C-terminal	5
Gamma tubulin complex component N-terminal	5
GHMP kinases N terminal domain	5
Glucanosyltransferase	5
Glycosyl hydrolase family 10	5
Glycosyl hydrolases family 11	5
Glycosyl hydrolases family 2, sugar binding domain	5
Glycosyl hydrolases family 2, TIM barrel domain	5
Glycosyl transferase family 90	5
HAMP domain	5
HEAT-like repeat	5
Heavy-metal-associated domain	5
Homeodomain	5
Initiation factor 2 subunit family	5
Ion transport protein	5
JmjC domain, hydroxylase	5
Major intrinsic protein	5
Membrane-associating domain	5
MIF4G domain	5
Mono-functional DNA-alkylating methyl methanesulfonate N-term	5
MutS domain II	5
MutS domain III	5
Myosin head (motor domain)	5
Nitronate monooxygenase	5
NLI interacting factor-like phosphatase	5
PAN domain	5
Patatin-like phospholipase	5
Peroxidase, family 2	5
pfkB family carbohydrate kinase	5
Phosphatidylinositol-specific phospholipase C, Y domain	5
Phospholipid-translocating ATPase N-terminal	5
Phospholipid-translocating P-type ATPase C-terminal	5
Protein of unknown function (DUF1295)	5
Putative GTPase activating protein for Arf	5
Pyridoxal-dependent decarboxylase conserved domain	5
Radical SAM superfamily	5
Regulator of G protein signaling domain	5
Ribosomal protein L7Ae/L30e/S12e/Gadd45 family	5
RWD domain	5
Sec63 Brl domain	5
SMP-30/Gluconolactonase/LRE-like region	5
SnoaL-like domain	5
SPFH domain / Band 7 family	5
Stress responsive A/B Barrel Domain	5
Sulfotransferase domain	5
Thioesterase domain	5
Thioesterase-like superfamily	5
Triose-phosphate Transporter family	5
tRNA synthetases class I (W and Y)	5
Tyrosine phosphatase family	5
UBX domain	5
Ulp1 protease family, C-terminal catalytic domain	5
Zinc finger, ZZ type	5
2Fe-2S iron-sulfur cluster binding domain	4
3'-5' exonuclease	4
6-phosphofructo-2-kinase	4
ABC1 family	4
ACT domain	4
Acyltransferase family	4
Adaptor complexes medium subunit family	4
Adenylate kinase	4
Aldose 1-epimerase	4
Alpha galactosidase A	4
Alpha galactosidase C-terminal beta sandwich domain	4
Alpha-L-fucosidase	4
Animal haem peroxidase	4
Annexin	4
Arginase family	4
AT hook motif	4
ATP synthase alpha/beta family, beta-barrel domain	4
ATP synthase alpha/beta family, nucleotide-binding domain	4
ATP-NAD kinase	4
Biotin carboxylase C-terminal domain	4
Biotin carboxylase, N-terminal domain	4
Calcium-dependent channel, 7TM region, putative phosphate	4
CAP-Gly domain	4
Carbonic anhydrase	4
Class II Aldolase and Adducin N-terminal domain	4
CoA binding domain	4
Copper amine oxidase, N2 domain	4
CPSF A subunit region	4
CRAL/TRIO domain	4
CRAL/TRIO, N-terminal domain	4
Cryptococcal mannosyltransferase 1	4
CS domain	4
CTLH/CRA C-terminal to LisH motif domain	4
Cullin family	4
Cupin	4
Cupin-like domain	4
Cytidine and deoxycytidylate deaminase zinc-binding region	4
Dioxygenase	4
DNA ligase N terminus	4
DNA polymerase family B	4
DnaJ central domain	4
Domain found in Dishevelled, Egl-10, and Pleckstrin (DEP)	4
Domain of unknown function (DUF4217)	4
Domain of unknown function (DUF4360)	4
Domain of unknwon function (DUF3824)	4
DSBA-like thioredoxin domain	4
Elongation Factor G, domain II	4
Elongation factor Tu C-terminal domain	4
emp24/gp25L/p24 family/GOLD	4
Esterase PHB depolymerase	4
EthD domain	4
Exportin 1-like protein	4
FATC domain	4
FF domain	4
FGGY family of carbohydrate kinases, C-terminal domain	4
FGGY family of carbohydrate kinases, N-terminal domain	4
Forkhead domain	4
FtsJ-like methyltransferase	4
Fungal hydrophobin	4
Fungal N-terminal domain of STAND proteins	4
Galactose mutarotase-like	4
GHMP kinases C terminal	4
Glutaredoxin	4
Glycerophosphoryl diester phosphodiesterase family	4
Glycolipid 2-alpha-mannosyltransferase	4
Glycosyl hydrolase catalytic core	4
Glycosyl hydrolase family 20, catalytic domain	4
Glycosyl hydrolases family 28	4
Glycosyl hydrolases family 32 N-terminal domain	4
Glycosyl transferase family group 2	4
G-protein alpha subunit	4
Gti1/Pac2 family	4
GTPase-activator protein for Ras-like GTPase	4
HAD-hyrolase-like	4
HEAT repeats	4
Heterokaryon incompatibility protein Het-C	4
HhH-GPD superfamily base excision DNA repair protein	4
Histone deacetylase domain	4
HIT domain	4
HpcH/HpaI aldolase/citrate lyase family	4
impB/mucB/samB family	4
impB/mucB/samB family C-terminal domain	4
Indoleamine 2,3-dioxygenase	4
Iron/manganese superoxide dismutases, C-terminal domain	4
Ketopantoate reductase PanE/ApbA	4
Ketopantoate reductase PanE/ApbA C terminal	4
Lactonase, 7-bladed beta-propeller	4
Late exocytosis, associated with Golgi transport	4
Leucine carboxyl methyltransferase	4
Lytic polysaccharide mono-oxygenase, cellulose-degrading	4
Magnesium transporter NIPA	4
Maintenance of mitochondrial structure and function	4
MBOAT, membrane-bound O-acyltransferase family	4
Membrane bound O-acyl transferase family	4
Metal-independent alpha-mannosidase (GH125)	4
MFS/sugar transport protein	4
Midasin AAA lid domain	4
MOSC domain	4
MutS domain I	4
Mycolic acid cyclopropane synthetase	4
NAD binding domain of 6-phosphogluconate dehydrogenase	4
NAD-binding of NADP-dependent 3-hydroxyisobutyrate dehydrogenase	4
NADH:flavin oxidoreductase / NADH oxidase family	4
NADP oxidoreductase coenzyme F420-dependent	4
Necrosis inducing protein (NPP1)	4
Nucleotidyl transferase	4
OB-fold nucleic acid binding domain	4
OTT_1508-like deaminase	4
PB1 domain	4
Permease family	4
Phosphatidylinositol-4-phosphate 5-Kinase	4
Phosphoribosyl transferase domain	4
PIF1-like helicase	4
PLD-like domain	4
POT family	4
PP-loop family	4
PPR repeat family	4
Pro-kumamolisin, activation domain	4
Proteasomal ATPase OB C-terminal domain	4
Protein kinase C terminal domain	4
Protein of unknown function (DUF3176)	4
Protein of unknown function (DUF3237)	4
Protein of unknown function (DUF3632)	4
Protein of unknown function (DUF3712)	4
Putative serine esterase (DUF676)	4
R3H domain	4
RasGEF domain	4
RasGEF N-terminal motif	4
Rhomboid family	4
Ribosomal protein L6	4
Rieske [2Fe-2S] domain	4
RNA ligase	4
RNA polymerase Rpb3/Rpb11 dimerisation domain	4
RNA-binding, Nab2-type zinc finger	4
S4 domain	4
SacI homology domain	4
SAP domain	4
Sec1 family	4
Ser-Thr-rich glycosyl-phosphatidyl-inositol-anchored membrane family	4
Shikimate dehydrogenase substrate binding domain	4
SMC proteins Flexible Hinge Domain	4
Starter unit:ACP transacylase in aflatoxin biosynthesis	4
Sulfatase	4
Synaptobrevin	4
TAP-like protein	4
Thiamine pyrophosphate enzyme, central domain	4
Thiamine pyrophosphate enzyme, C-terminal TPP binding domain	4
Thiamine pyrophosphate enzyme, N-terminal TPP binding domain	4
Tim10/DDP family zinc finger	4
Tim17/Tim22/Tim23/Pmp24 family	4
TPR repeat	4
Transcription factor TFIIB repeat	4
Transferrin receptor-like dimerisation domain	4
Transient receptor potential (TRP) ion channel	4
Transketolase, pyrimidine binding domain	4
Tryptophan dimethylallyltransferase	4
twin BRCT domain	4
Type I 3-dehydroquinase	4
Type I phosphodiesterase / nucleotide pyrophosphatase	4
UBA-like domain	4
UbiA prenyltransferase family	4
Ubiquitin carboxyl-terminal hydrolase, family 1	4
VHS domain	4
Voltage-dependent anion channel	4
von Willebrand factor type A domain	4
Vps4 C terminal oligomerisation domain	4
XPG I-region	4
XPG N-terminal domain	4
Zinc-finger of C2H2 type	4
Zn-finger in ubiquitin-hydrolases and other protein	4
16S rRNA methyltransferase RsmB/F	3
2-oxoacid dehydrogenases acyltransferase (catalytic domain)	3
3-beta hydroxysteroid dehydrogenase/isomerase family	3
3-oxo-5-alpha-steroid 4-dehydrogenase	3
4'-phosphopantetheinyl transferase superfamily	3
60s Acidic ribosomal protein	3
AAA ATPase domain	3
AAA domain (Cdc48 subfamily)	3
Acetyl-coenzyme A synthetase N-terminus	3
Acetyl-coenzyme A transporter 1	3
Adaptin C-terminal domain	3
Adenosine/AMP deaminase	3
AFG1-like ATPase	3
AhpC/TSA family	3
AIR synthase related protein, C-terminal domain	3
ALG6, ALG8 glycosyltransferase family	3
Alg9-like mannosyltransferase family	3
Alkaline phosphatase	3
Alpha-L-arabinofuranosidase C-terminal domain	3
Amino acid kinase family	3
Aminomethyltransferase folate-binding domain	3
Aminopeptidase P, N-terminal domain	3
Amino-transferase class IV	3
Ammonium Transporter Family	3
AN1-like Zinc finger	3
Anp1	3
Argonaute linker 1 domain	3
Argonaute linker 2 domain	3
ARID/BRIGHT DNA binding domain	3
Arrestin (or S-antigen), C-terminal domain	3
Arrestin (or S-antigen), N-terminal domain	3
ATP dependent DNA ligase C terminal region	3
ATP-dependent protease La (LON) substrate-binding domain	3
ATP-grasp domain	3
BAH domain	3
Beta galactosidase small chain	3
Beta xylosidase C-terminal Concanavalin A-like domain	3
BolA-like protein	3
BSD domain	3
C-5 cytosine-specific DNA methylase	3
Ca2+ regulator and membrane fusion protein Fig1	3
CAF1 family ribonuclease	3
Catechol dioxygenase N terminus	3
Cation transport protein	3
CBF/Mak21 family	3
Cell morphogenesis central region	3
Centromere kinetochore component CENP-T histone fold	3
Chitin synthase N-terminal	3
Cid1 family poly A polymerase	3
Citrate synthase, C-terminal domain	3
CNH domain	3
Cobalamin-independent synthase, Catalytic domain	3
Collagen triple helix repeat (20 copies)	3
Concanavalin A-like lectin/glucanases superfamily	3
Conserved hypothetical ATP binding protein	3
Copper/zinc superoxide dismutase (SODC)	3
C-terminal four TMM region of protein-O-mannosyltransferase	3
C-terminal, D2-small domain, of ClpB protein	3
Cullin protein neddylation domain	3
Cyclin, C-terminal domain	3
Cytidylyltransferase-like	3
Dehydratase family	3
Dehydrogenase E1 component	3
DEK C terminal domain	3
Dihydroorotate dehydrogenase	3
Dimerisation domain of Zinc Transporter	3
Dip2/Utp12 Family	3
DNA mismatch repair protein, C-terminal domain	3
DNA photolyase	3
DNA polymerase alpha/epsilon subunit B	3
Dolichyl-phosphate-mannose-protein mannosyltransferase	3
Domain of unknown function (DUF3425)	3
Domain of unknown function (DUF4965)	3
Domain of unknown function in PX-proteins (DUF3818)	3
Domain of unknown function(DUF4981)	3
Dynamin GTPase effector domain	3
e3 binding domain	3
EF hand	3
Elongation factor G, domain IV	3
Emopamil binding protein	3
Enolase C-terminal domain-like	3
ERCC4 domain	3
Ergosterol biosynthesis ERG4/ERG24 family	3
Eukaryotic initiation factor 4E	3
Eukaryotic-type carbonic anhydrase	3
FAD binding domain of DNA photolyase	3
FAD linked oxidases, C-terminal domain	3
FKBP-type peptidyl-prolyl cis-trans isomerase	3
Formyl transferase	3
Fringe-like	3
Fructosamine kinase	3
Fructose-bisphosphate aldolase class-II	3
Fungal protein kinase	3
Fungal protein of unknown function (DUF1752)	3
GAF domain	3
Gamma-glutamyltranspeptidase	3
GAT domain	3
GDP dissociation inhibitor	3
GINS complex protein	3
Glutamine synthetase, catalytic domain	3
Glycoprotease family	3
Glycosyl hydrolase family 115	3
Glycosyl hydrolase family 12	3
Glycosyl hydrolase family 20, domain 2	3
Glycosyl hydrolase family 63 C-terminal domain	3
Glycosyl hydrolase family 81 C-terminal domain	3
Glycosyl hydrolase family 81 N-terminal domain	3
Glycosyl Hydrolase Family 88	3
Glycosyl hydrolases family 17	3
Glycosyl hydrolases family 32 C terminal	3
Glycosyl hydrolases family 38 N-terminal domain	3
Glycosyl hydrolases family 6	3
Glycosyltransferase family 28 N-terminal domain	3
Glycosyltransferase like family 2	3
GRAM domain	3
GRF zinc finger	3
Guanine nucleotide exchange factor in Golgi transport N-terminal	3
Gylcosyl hydrolase family 115 C-terminal domain	3
Haemolysin-III related	3
HD domain	3
Histone chaperone Rttp106-like	3
HIT zinc finger	3
homogentisate 1,2-dioxygenase	3
Hr1 repeat	3
HSA	3
HSF-type DNA-binding	3
Hsp20/alpha crystallin family	3
Inosine-uridine preferring nucleoside hydrolase	3
Inositol monophosphatase family	3
KOW motif	3
lactate/malate dehydrogenase, alpha/beta C-terminal domain	3
lactate/malate dehydrogenase, NAD binding domain	3
Las17-binding protein actin regulator	3
Lipocalin-like domain	3
L-lysine 6-monooxygenase (NADPH-requiring)	3
Lyase	3
Maltose acetyltransferase	3
Mannosidase Ig/CBM-like domain	3
MaoC like domain	3
Mechanosensitive ion channel	3
MIR domain	3
Mitochondrial branched-chain alpha-ketoacid dehydrogenase kinase	3
Mitochondrial pyruvate carriers	3
Mitochondrial ribosomal protein L51 / S25 / CI-B8 domain	3
ML-like domain	3
Mob1/phocein family	3
Mo-co oxidoreductase dimerisation domain	3
MOSC N-terminal beta barrel domain	3
MOZ/SAS family	3
MutS family domain IV	3
N2,N2-dimethylguanosine tRNA methyltransferase	3
NAD-dependent glycerol-3-phosphate dehydrogenase N-terminus	3
NADPH-dependent FMN reductase	3
NDT80 / PhoG like DNA-binding family	3
Nitrite and sulphite reductase 4Fe-4S domain	3
Nitrite/Sulfite reductase ferredoxin-like half domain	3
N-terminal domain of argonaute	3
N-terminal domain of oxidoreductase	3
N-terminal domain of ribose phosphate pyrophosphokinase	3
NUBPL iron-transfer P-loop NTPase	3
Nucleoporin Nup120/160	3
Nucleosome assembly protein (NAP)	3
Nucleotidyltransferase domain	3
Oxidoreductase molybdopterin binding domain	3
Pectate lyase	3
Pentatricopeptide repeat domain	3
Peptidase family M1 domain	3
Peptidase family M49	3
Peptidase family S41	3
Peptidase M1 N-terminal domain	3
Pex2 / Pex12 amino terminal region	3
PGAP1-like protein	3
Phenol hydroxylase, C-terminal dimerisation domain	3
PhoD-like phosphatase	3
Phorbol esters/diacylglycerol binding domain (C1 domain)	3
Phosphate transporter family	3
Phosphoglucomutase/phosphomannomutase, alpha/beta/alpha domain I	3
Phosphoinositide 3-kinase family, accessory domain (PIK domain)	3
Phospholipid methyltransferase	3
Phosphoribosyl synthetase-associated domain	3
Piwi domain	3
Platelet-activating factor acetylhydrolase, isoform II	3
PPPDE putative peptidase domain	3
Prion-inhibition and propagation	3
Probable molybdopterin binding domain	3
Proteasome/cyclosome repeat	3
Protein of unknown function (DUF3292)	3
Protein of unknown function (DUF3602)	3
Protein of unknown function (DUF3645)	3
Protein of unknown function (DUF4246)	3
Protein of unknown function (DUF563)	3
Protein of unknown function (DUF726)	3
Protein tyrosine kinase	3
Proteolipid membrane potential modulator	3
PrpF protein	3
PUA domain	3
Putative amidoligase enzyme	3
Putative cyclase	3
PWI domain	3
PXA domain	3
Pyrroline-5-carboxylate reductase dimerisation	3
Rad4 transglutaminase-like domain	3
Rad51	3
RanBP1 domain	3
Regulated-SNARE-like domain	3
Replication factor C C-terminal domain	3
Ribosomal protein L1p/L10e family	3
Ribosomal protein S2	3
RING-H2 zinc finger domain	3
RING-type zinc-finger	3
RING-variant domain	3
RIO1 family	3
RNA dependent RNA polymerase	3
RNA pol II promoter Fmp27 protein domain	3
RNA polymerase beta subunit	3
RNA polymerase Rpb1, domain 1	3
RNA polymerase Rpb1, domain 2	3
RNA polymerase Rpb1, domain 3	3
RNA polymerase Rpb1, domain 4	3
RNA polymerase Rpb1, domain 5	3
RNA polymerase Rpb2, domain 2	3
RNA polymerase Rpb2, domain 3	3
RNA polymerase Rpb2, domain 6	3
RNA polymerase Rpb2, domain 7	3
RNB domain	3
RPEL repeat	3
SAC3/GANP family	3
Sas10/Utp3/C1D family	3
Sec23/Sec24 beta-sandwich domain	3
Sec23/Sec24 helical domain	3
Sec23/Sec24 trunk domain	3
Sec23/Sec24 zinc finger	3
Sec7 domain	3
Serine aminopeptidase, S33	3
Shikimate kinase	3
SIS domain	3
Snare region anchored in the vesicle membrane C-terminus	3
snoRNA binding domain, fibrillarin	3
Sodium:neurotransmitter symporter family	3
SRP54-type protein, GTPase domain	3
Starch binding domain	3
Sterol methyltransferase C-terminal	3
Surp module	3
SWIRM domain	3
TatD related DNase	3
TGS domain	3
Threonyl and Alanyl tRNA synthetase second additional domain	3
TLC domain	3
TLD	3
Transcription factor S-II (TFIIS)	3
Transglutaminase-like superfamily	3
Transketolase, C-terminal domain	3
Transport protein particle (TRAPP) component	3
tRNA synthetases class I (E and Q), catalytic domain	3
tRNA synthetases class II core domain (F)	3
Tubulin C-terminal domain	3
Tubulin/FtsZ family, GTPase domain	3
Type III restriction enzyme, res subunit	3
Ubiquitin-2 like Rad60 SUMO-like	3
Uncharacterized conserved protein (DUF2183)	3
Vacuolar sorting protein 9 (VPS9) domain	3
Voltage gated chloride channel	3
Vps5 C terminal like	3
Vps51/Vps67	3
Whi5 like	3
WLM domain	3
X-Pro dipeptidyl-peptidase (S15 family)	3
X-Pro dipeptidyl-peptidase C-terminal non-catalytic domain	3
Yippee zinc-binding/DNA-binding /Mis18, centromere assembly	3
14-3-3 protein	2
26S proteasome subunit RPN7	2
3-dehydroquinate synthase	2
3-hydroxyacyl-CoA dehydrogenase, C-terminal domain	2
3-hydroxyacyl-CoA dehydrogenase, NAD binding domain	2
40S ribosome biogenesis protein Tsr1 and BMS1 C-terminal	2
4Fe-4S dicluster domain	2
5'-nucleotidase, C-terminal domain	2
60Kd inner membrane protein	2
6-O-methylguanine DNA methyltransferase, DNA binding domain	2
AARP2CN (NUC121) domain	2
ABC transporter transmembrane region 2	2
Acyl CoA binding protein	2
Acyltransferase C-terminus	2
Adenylate kinase, active site lid	2
Adenylylsulphate kinase	2
Alanine dehydrogenase/PNT, N-terminal domain	2
Alanine racemase, N-terminal domain	2
Alcohol acetyltransferase	2
ALIX V-shaped domain binding to HIV	2
Allantoicase repeat	2
Alpha mannosidase middle domain	2
Alpha-L-arabinofuranosidase B (ABFB) domain	2
Aminopeptidase I zinc metalloprotease (M18)	2
Anaphase-promoting complex APC subunit CDC26	2
Anaphase-promoting complex, cyclosome, subunit 3	2
ANTH domain	2
Anthranilate synthase component I, N terminal region	2
Anticodon binding domain of tRNAs	2
Asparagine synthase	2
Aspartate/ornithine carbamoyltransferase, Asp/Orn binding domain	2
Aspartate/ornithine carbamoyltransferase, carbamoyl-P binding domain	2
ATP adenylyltransferase	2
ATP-utilising chromatin assembly and remodelling N-terminal	2
Autophagocytosis associated protein, active-site domain	2
Bacterial alpha-L-rhamnosidase 6 hairpin glycosidase domain	2
Bacterial alpha-L-rhamnosidase C-terminal domain	2
Bacterial signalling protein N terminal repeat	2
BAG domain	2
BAR domain of APPL family	2
Beta-1,3-glucanase	2
Beta-Casp domain	2
Beta-glucosidase (SUN family)	2
Beta-L-arabinofuranosidase, GH127	2
BRCT domain, a BRCA1 C-terminus domain	2
BRO1-like domain	2
Bromodomain associated	2
Bromodomain extra-terminal - transcription regulation	2
C2H2 type zinc-finger (2 copies)	2
C4-type zinc-finger of DNA polymerase delta	2
Calcium-activated chloride channel	2
Caleosin related protein	2
cAMP phosphodiesterases class-II	2
Carbamoyl-phosphate synthase small chain, CPSase domain	2
Carbamoyl-phosphate synthetase large chain, oligomerisation domain	2
Carbohydrate binding module (family 6)	2
Carboxyl transferase domain	2
Casein kinase II regulatory subunit	2
Caspase domain	2
Catalase	2
Catalase-related immune-responsive	2
Catalytic LigB subunit of aromatic ring-opening dioxygenase	2
Caulimovirus viroplasmin	2
Centrosomin N-terminal motif 1	2
Chalcone and stilbene synthases, C-terminal domain	2
Chalcone and stilbene synthases, N-terminal domain	2
CHCH domain	2
Chitin synthase export chaperone	2
Chitin synthesis regulation, resistance to Congo red	2
Choline/Carnitine o-acyltransferase	2
Choline/ethanolamine kinase	2
CHORD	2
chorismate binding enzyme	2
CHRD domain	2
Chromate transporter	2
Chromatin remodelling complex Rsc7/Swp82 subunit	2
CHY zinc finger	2
CLASP N terminal	2
Coatomer WD associated region	2
Cobalamin synthesis protein cobW C-terminal domain	2
Coenzyme A transferase	2
Cohesin loading factor	2
Coiled-coil domain containing protein (DUF2052)	2
Complex I intermediate-associated protein 30 (CIA30)	2
Complex1_LYR-like	2
Conidiation protein 6	2
Copper amine oxidase, N3 domain	2
CrcB-like protein, Camphor Resistance (CrcB)	2
Creatinase/Prolidase N-terminal domain	2
Cse1	2
CSL zinc finger	2
CSN8/PSMD8/EIF3K family	2
C-terminal domain found in long catalases	2
C-terminal region of MMR_HSR1 domain	2
C-terminal regulatory domain of Threonine dehydratase	2
C-terminus of histone H2A	2
Cytochrome c oxidase biogenesis protein Cmc1 like	2
Cytochrome c/c1 heme lyase	2
Cytochrome oxidase c subunit VIb	2
DAHP synthetase I family	2
Dak1 domain	2
DAK2 domain	2
D-arabinono-1,4-lactone oxidase	2
DASH complex subunit Spc34	2
DDHD domain	2
DEAD_2	2
DENN (AEX-3) domain	2
Der1-like family	2
Deuterolysin metalloprotease (M35) family	2
Diacylglycerol kinase catalytic domain	2
Diaphanous GTPase-binding Domain	2
Dicer dimerisation domain	2
Dihydrofolate reductase	2
DIL domain	2
Dimerisation and cyclophilin-binding domain of Mon2	2
DinB superfamily	2
Dipeptidyl peptidase IV (DPP IV) N-terminal region	2
Dis3-like cold-shock domain 2 (CSD2)	2
Disintegrin	2
DNA polymerase beta palm	2
DNA polymerase beta thumb	2
Domain found in IF2B/IF5	2
Domain of unknown function (DUF1771)	2
Domain of unknown function (DUF1772)	2
Domain of unknown function (DUF1793)	2
Domain of unknown function (DUF1993)	2
Domain of unknown function (DUF2427)	2
Domain of unknown function (DUF3336)	2
Domain of unknown function (DUF4045)	2
Domain of unknown function (DUF4187)	2
Domain of unknown function (DUF427)	2
Domain of unknown function (DUF4470)	2
Domain of unknown function (DUF5127)	2
DSHCT (NUC185) domain	2
Dynactin p62 family	2
Dynein heavy chain AAA lid domain	2
EAP30/Vps36 family	2
ECL1/2/3 zinc binding proteins	2
EF hand associated	2
EF-hand domain	2
eIF4-gamma/eIF5/eIF2-epsilon	2
Eisosome component PIL1	2
Electron transfer flavoprotein domain	2
Endomembrane protein 70	2
Enhancer of polycomb-like	2
ENTH domain	2
ER lumen protein retaining receptor	2
ERAP1-like C-terminal domain	2
eRF1 domain 1	2
eRF1 domain 2	2
eRF1 domain 3	2
Erv1 / Alr family	2
Essential protein Yae1, N terminal	2
Est1 DNA/RNA binding domain	2
ETC complex I subunit conserved region	2
Etoposide-induced protein 2.4 (EI24)	2
Eukaryotic cytochrome b561	2
Eukaryotic integral membrane protein (DUF1751)	2
Eukaryotic translation initiation factor eIF2A	2
Exocyst complex component Sec10	2
Exosome complex exonuclease RRP4 N-terminal region	2
Exosome complex exonuclease Rrp40 N-terminal domain	2
Exosome component EXOSC1/CSL4	2
EXS family	2
Extracellular tail, of 10TM putative phosphate transporter	2
Family of unknown function	2
Family of unknown function (DUF572)	2
FAR-17a/AIG1-like protein	2
Fcf1	2
FDF domain	2
Ferritin-like domain	2
Ferroportin1 (FPN1)	2
Fibronectin type III domain	2
Fingers domain of DNA polymerase lambda	2
Flavin reductase like domain	2
Flavoprotein	2
Frag1/DRAM/Sfk1 family	2
Fructose-1-6-bisphosphatase, N-terminal domain	2
Fumarylacetoacetase N-terminal	2
fungal STAND N-terminal Goodbye domain	2
Fusaric acid resistance protein-like	2
G protein-coupled glucose receptor regulating Gpa2 C-term	2
galactosyl transferase GMA12/MNN10 family	2
Gamma-glutamyl cyclotransferase, AIG2-like	2
Gar1/Naf1 RNA binding region	2
GDA1/CD39 (nucleoside phosphatase) family	2
GDP/GTP exchange factor Sec2p	2
GDP-mannose 4,6 dehydratase	2
Glucosamine-6-phosphate isomerases/6-phosphogluconolactonase	2
Glucosidase II beta subunit-like	2
Glucosidase II beta subunit-like protein	2
Glutamate/Leucine/Phenylalanine/Valine dehydrogenase	2
Glutamine amidotransferase domain	2
Glutamine amidotransferases class-II	2
Glutamine synthetase, beta-Grasp domain	2
Glutathione S-transferase N-terminal domain	2
Glutathionylspermidine synthase preATP-grasp	2
Glycine cleavage system P-protein	2
Glycine cleavage T-protein C-terminal barrel domain	2
Glycogen recognition site of AMP-activated protein kinase	2
Glycosyl hydrolase family 1	2
Glycosyl hydrolase family 45	2
Glycosyl hydrolase family 62	2
Glycosyl hydrolase family 63 N-terminal domain	2
Glycosyl hydrolase family 79 C-terminal beta domain	2
Glycosyl hydrolases family 15	2
Glycosyl hydrolases family 38 C-terminal beta sandwich domain	2
Glycosyl hydrolases family 38 C-terminal domain	2
Glycosyl transferase family 2	2
Glycosyl transferase family 41	2
Glycosyl transferase family 8	2
Glycosyltransferase family 20	2
Glyoxal oxidase N-terminus	2
GNS1/SUR4 family	2
Got1/Sft2-like family	2
GPR1/FUN34/yaaH family	2
GTP cyclohydrolase I	2
GTP cyclohydrolase II	2
GTP1/OBG	2
Gtr1/RagA G protein conserved region	2
Guanylate kinase	2
GYF domain	2
Haspin like kinase domain	2
HEAT repeat	2
HeH/LEM domain	2
Helical and beta-bridge domain	2
Helicase	2
Helicase C-terminal domain	2
Helix-hairpin-helix domain	2
Helix-hairpin-helix motif	2
Hemerythrin HHE cation binding domain	2
Hexapeptide repeat of succinyl-transferase	2
High-affinity nickel-transport protein	2
HIRAN domain	2
Histidine biosynthesis protein	2
Histidyl-tRNA synthetase	2
Histone-binding protein RBBP4 or subunit C of CAF1 complex	2
Homeobox KN domain	2
Hydantoinase/oxoprolinase	2
Hydantoinase/oxoprolinase N-terminal region	2
Hypoxia induced protein conserved region	2
IEC3 subunit of the Ino80 complex, chromatin re-modelling	2
IKI3 family	2
Importin repeat	2
IMP-specific 5'-nucleotidase	2
Inhibitor of Apoptosis domain	2
Inhibitor of apoptosis-promoting Bax1	2
Inhibitor of growth proteins N-terminal histone-binding	2
Inner membrane protein import complex subunit Tim54	2
Inositol polyphosphate kinase	2
Inositol-pentakisphosphate 2-kinase	2
Insertion domain in 60S ribosomal protein L10P	2
Integral peroxisomal membrane peroxin	2
Interferon-induced 6-16 family	2
Invertebrate-AID/APOBEC-deaminase	2
Iron permease FTR1 family	2
Iron/manganese superoxide dismutases, alpha-hairpin domain	2
Iron-containing alcohol dehydrogenase	2
Isocitrate lyase family	2
jmjN domain	2
Ku70/Ku80 beta-barrel domain	2
Ku70/Ku80 N-terminal alpha/beta domain	2
La domain	2
LCCL domain	2
Legume-like lectin family	2
Leucine-rich repeat	2
LicD family	2
Lipase 3 N-terminal region	2
Lipopolysaccharide kinase (Kdo/WaaP) family	2
LisH	2
LITAF-like zinc ribbon domain	2
LMBR1-like membrane protein	2
Lon protease (S16) C-terminal proteolytic domain	2
LrgB-like family	2
Lumazine binding domain	2
Lysophospholipase catalytic domain	2
Lytic transglycolase	2
MA3 domain	2
Macro domain	2
Malic enzyme, NAD binding domain	2
Malic enzyme, N-terminal domain	2
Man1-Src1p-C-terminal domain	2
Mandelate racemase / muconate lactonizing enzyme, N-terminal domain	2
Mannitol dehydrogenase C-terminal domain	2
Mannitol dehydrogenase Rossmann domain	2
Meiotic cell cortex C-terminal pleckstrin homology	2
Membrane dipeptidase (Peptidase family M19)	2
Membrane transport protein	2
Metallo-peptidase family M12	2
Methylenetetrahydrofolate reductase	2
MGS-like domain	2
MIF4G like	2
MIT (microtubule interacting and transport) domain	2
Mitochondrial biogenesis AIM24	2
Mitochondrial protein up-regulated during meiosis	2
Mitochondrial small ribosomal subunit Rsm22	2
MIZ/SP-RING zinc finger	2
MoeA N-terminal region (domain I and II)	2
Molybdate transporter of MFS superfamily	2
Molybdopterin oxidoreductase	2
mRNA capping enzyme	2
Mus7/MMS22 family	2
Myo-inositol-1-phosphate synthase	2
Myosin N-terminal SH3-like domain	2
MYST family zinc finger domain	2
N terminus of Rad21 / Rec8 like protein	2
N2227-like protein	2
NAC domain	2
N-acetyltransferase	2
NAD/NADP octopine/nopaline dehydrogenase, alpha-helical domain	2
NADH ubiquinone oxidoreductase subunit NDUFA12	2
NADH ubiquinone oxidoreductase, 20 Kd subunit	2
NAT, N-acetyltransferase, of N-acetylglutamate synthase	2
Neutral/alkaline non-lysosomal ceramidase, C-terminal	2
Neutral/alkaline non-lysosomal ceramidase, N-terminal	2
NFACT protein RNA binding domain	2
NIPSNAP	2
Non-repetitive/WGA-negative nucleoporin C-terminal	2
NOP5NT (NUC127) domain	2
NOT2 / NOT3 / NOT5 family	2
N-terminal domain of CBF1 interacting co-repressor CIR	2
N-terminal half of MaoC dehydratase	2
N-terminus of kinetochore NMS complex subunit Spc7	2
NUC153 domain	2
Nuclear transport factor 2 (NTF2) domain	2
Nucleoporin subcomplex protein binding to Pom34	2
Nucleoside 2-deoxyribosyltransferase like	2
Nucleotide-sugar transporter	2
Nup133 N terminal like	2
Organic solute transporter Ostalpha	2
OTU-like cysteine protease	2
Oxidoreductase family, C-terminal alpha/beta domain	2
P21-Rho-binding domain	2
PA14 domain	2
Paired amphipathic helix repeat	2
Pal1 cell morphology protein	2
PAZ domain	2
PDZ-like domain	2
Peptidase A4 family	2
Peptidase family C54	2
Peptidase family M13	2
Peptidase family M3	2
Peptidase family M41	2
Peptidase family M48	2
Peptidase S24-like	2
Peroxisomal biogenesis factor 11 (PEX11)	2
Peroxisomal membrane anchor protein (Pex14p) conserved region	2
PHD-zinc-finger like domain	2
Phosducin	2
Phosphatidylserine decarboxylase	2
Phosphoadenosine phosphosulfate reductase family	2
Phosphoesterase family	2
Phosphofructokinase	2
Phosphoglucomutase/phosphomannomutase, C-terminal domain	2
Phospholipase D Active site motif	2
Phospholipase/Carboxylesterase	2
Phosphomethylpyrimidine kinase	2
Phosphoribulokinase / Uridine kinase family	2
Phosphotyrosyl phosphate activator (PTPA) protein	2
Pirin	2
PITH domain	2
PLAC8 family	2
Plasma-membrane choline transporter	2
Poly(A) polymerase central domain	2
Poly(ADP-ribose) polymerase catalytic domain	2
Polyketide cyclase / dehydrase and lipid transport	2
Possible Fer4-like domain in RNase L inhibitor, RLI	2
Potential Queuosine, Q, salvage protein family	2
PPIC-type PPIASE domain	2
PQQ-like domain	2
Predicted membrane protein (DUF2306)	2
Pregnancy-associated plasma protein-A	2
pre-mRNA processing factor 4 (PRP4) like	2
Prokaryotic phospholipase A2	2
Protein of unknown function (DUF1115)	2
Protein of unknown function (DUF1275)	2
Protein of unknown function (DUF1479)	2
Protein of unknown function (DUF1640)	2
Protein of unknown function (DUF1691)	2
Protein of unknown function (DUF2034)	2
Protein of unknown function (DUF3074)	2
Protein of unknown function (DUF3112)	2
Protein of unknown function (DUF3405)	2
Protein of unknown function (DUF3435)	2
Protein of unknown function (DUF3445)	2
Protein of unknown function (DUF3455)	2
Protein of unknown function (DUF3638)	2
Protein of unknown function (DUF4448)	2
Protein of unknown function (DUF971)	2
Protein of unknown function (Ytp1)	2
Protein similar to CwfJ C-terminus 1	2
Protein similar to CwfJ C-terminus 2	2
Protein tyrosine phosphatase-like protein, PTPLA	2
Protein-tyrosine phosphatase	2
PUL domain	2
Putative death-receptor fusion protein (DUF2428)	2
Putative diphthamide synthesis protein	2
Putative esterase	2
Putative heavy-metal-binding	2
Putative NAD(P)-binding	2
Putative peptidase family	2
Putative S-adenosyl-L-methionine-dependent methyltransferase	2
Putative zinc finger in N-recognin (UBR box)	2
PX-associated	2
Pyridine nucleotide-disulphide oxidoreductase, dimerisation domain	2
Questin oxidase-like	2
Queuine tRNA-ribosyltransferase	2
Rad4 beta-hairpin domain 1	2
Rad4 beta-hairpin domain 2	2
Rad4 beta-hairpin domain 3	2
Raffinose synthase or seed imbibition protein Sip1	2
RAM signalling pathway protein	2
RasGAP C-terminus	2
Redoxin	2
Region found in RelA / SpoT proteins	2
Retinal pigment epithelial membrane protein	2
RF-1 domain	2
Riboflavin kinase	2
Ribonuclease T2 family	2
Ribonucleases P/MRP protein subunit POP1	2
Ribosomal L28e protein family	2
ribosomal L5P family C-terminus	2
Ribosomal protein L10	2
Ribosomal protein L11, N-terminal domain	2
Ribosomal protein L11, RNA binding domain	2
Ribosomal protein L13	2
Ribosomal protein L14p/L23e	2
Ribosomal protein L16p/L10e	2
Ribosomal protein L22p/L17e	2
Ribosomal protein L23	2
Ribosomal protein L24e	2
Ribosomal protein L3	2
Ribosomal protein L30p/L7e	2
Ribosomal protein L4/L1 family	2
Ribosomal protein L5	2
Ribosomal protein S10p/S20e	2
Ribosomal protein S11	2
Ribosomal protein S12/S23	2
Ribosomal protein S13/S18	2
Ribosomal protein S15	2
Ribosomal protein S17	2
Ribosomal protein S19	2
Ribosomal protein S4/S9 N-terminal domain	2
Ribosomal protein S5, C-terminal domain	2
Ribosomal protein S5, N-terminal domain	2
Ribosomal protein S7p/S5e	2
Ribosomal protein S8	2
Ribosomal protein S8e	2
Ribosomal protein S9/S16	2
Ribosomal proteins 50S-L15, 50S-L18e, 60S-L27A	2
Ribosomal Proteins L2, C-terminal domain	2
Ribosomal Proteins L2, RNA binding domain	2
Ribosomal RNA adenine dimethylase	2
RmlD substrate binding domain	2
RNA binding activity-knot of a chromodomain	2
RNA methyltransferase	2
RNA polymerase II-binding domain.	2
RNA polymerase Rpb2, domain 4	2
RNA polymerase Rpb2, domain 5	2
RNA polymerase Rpb3/RpoA insert domain	2
RNA polymerase Rpb4	2
RNA polymerases M/15 Kd subunit	2
RNAse P Rpr2/Rpp21/SNM1 subunit domain	2
rRNA-processing arch domain	2
Rtf2 RING-finger	2
Saccharopine dehydrogenase NADP binding domain	2
Sds3-like	2
Sec23-binding domain of Sec16	2
Secretory lipase	2
Sedlin, N-terminal conserved region	2
Semialdehyde dehydrogenase, NAD binding domain	2
Serine-threonine protein phosphatase N-terminal domain	2
Seryl-tRNA synthetase N-terminal domain	2
Shikimate / quinate 5-dehydrogenase	2
Shikimate 5'-dehydrogenase C-terminal domain	2
Shwachman-Bodian-Diamond syndrome (SBDS) protein	2
Signal peptide peptidase	2
Sirohaem biosynthesis protein central	2
Sirohaem biosynthesis protein C-terminal	2
Skp1 family, tetramerisation domain	2
Smr domain	2
SNF5 / SMARCB1 / INI1	2
SnoaL-like polyketide cyclase	2
Sodium:solute symporter family	2
Sortilin, neurotensin receptor 3,	2
Sortilin, neurotensin receptor 3, C-terminal	2
Sorting nexin C terminal	2
Spa2 homology domain (SHD) of GIT	2
Spermine/spermidine synthase domain	2
SprT-like family	2
SPRY domain	2
Squalene/phytoene synthase	2
Squalene-hopene cyclase C-terminal domain	2
Squalene-hopene cyclase N-terminal domain	2
SRF-type transcription factor (DNA-binding and dimerisation domain)	2
SRP54-type protein, helical bundle domain	2
SRR1	2
Sterol-sensing domain of SREBP cleavage-activation	2
STI1 domain	2
Sucrase/ferredoxin-like	2
Sulfatase-modifying factor enzyme 1	2
SURF1 family	2
Surfeit locus protein 6	2
Survival protein SurE	2
SUZ domain	2
SWIB/MDM2 domain	2
Sybindin-like family	2
Syntaxin	2
T5orf172 domain	2
TB2/DP1, HVA22 family	2
Tc5 transposase DNA-binding domain	2
T-complex protein 11	2
Temperature dependent protein affecting M2 dsRNA replication	2
Tetrahydrofolate dehydrogenase/cyclohydrolase, catalytic domain	2
Tetrahydrofolate dehydrogenase/cyclohydrolase, NAD(P)-binding domain	2
Tetrapyrrole (Corrin/Porphyrin) Methylases	2
TFIIS helical bundle-like domain	2
Threonine synthase N terminus	2
TIP49 AAA-lid domain	2
TIP49 P-loop domain	2
Toprim domain	2
Torus domain	2
Trafficking protein particle complex subunit 10, TRAPPC10	2
TRAF-type zinc finger	2
TRAM1-like protein	2
Transaldolase/Fructose-6-phosphate aldolase	2
Transcription factor Opi1	2
Transcription factor PAP1	2
Transcription factor S-II (TFIIS), central domain	2
Transcription factor TFIID (or TATA-binding protein, TBP)	2
Transcription initiation factor IID, 18kD subunit	2
Translation initiation factor 1A / IF-1	2
Translation initiation factor SUI1	2
Translation-initiation factor 2	2
Translin family	2
Trehalase	2
Triosephosphate isomerase	2
tRNA (Guanine-1)-methyltransferase	2
tRNA intron endonuclease, catalytic C-terminal domain	2
tRNA methyltransferase complex GCD14 subunit	2
tRNA pseudouridine synthase	2
tRNA synthetases class I (E and Q), anti-codon binding domain	2
tRNA synthetases class I (M)	2
tRNA synthetases class I (R)	2
TruB family pseudouridylate synthase (N terminal domain)	2
Trypsin	2
Tyosinase C-terminal domain	2
Tyrosyl-DNA phosphodiesterase	2
U1 zinc finger	2
UAA transporter family	2
Ubiquitin fusion degradation protein UFD1	2
Ubiquitin interaction motif	2
Ubiquitin-activating enzyme active site	2
U-box domain	2
uDENN domain	2
Uncharacterised ACR, YagE family COG1723	2
Uncharacterised protein family (UPF0183)	2
Uncharacterized alpha/beta hydrolase domain (DUF2235)	2
Uncharacterized conserved protein (DUF2293)	2
Uncharacterized protein conserved in bacteria (DUF2236)	2
Uncharacterized protein conserved in bacteria (DUF2264)	2
Uncharacterized protein family UPF0016	2
Uncharacterized protein family UPF0029	2
Universal stress protein family	2
Up-regulated During Septation	2
Uracil DNA glycosylase superfamily	2
UreF	2
Uricase	2
UTP--glucose-1-phosphate uridylyltransferase	2
Vacuolar protein 14 C-terminal Fig4p binding	2
Vacuolar segregation subunit 7	2
Vacuolar sorting 38 and autophagy-related subunit 14	2
Vacuolar sorting protein 39 domain 2	2
Vacuole effluxer Atg22 like	2
VAD1 Analog of StAR-related lipid transfer domain	2
V-ATPase subunit H	2
VTC domain	2
WD40-like Beta Propeller Repeat	2
X8 domain	2
XPA protein C-terminus	2
XRN 5'-3' exonuclease N-terminus	2
Xrn1 helical domain	2
Xylose isomerase-like TIM barrel	2
YEATS family	2
Yip1 domain	2
YjeF-related protein N-terminus	2
YL1 nuclear protein C-terminal domain	2
YT521-B-like domain	2
Zn-dependent metallo-hydrolase RNA specificity domain	2
Zn-finger in Ran binding protein and others	2
ZPR1 zinc-finger domain	2
[2Fe-2S] binding domain	1
1,3-beta-glucan synthase component	1
1,3-beta-glucan synthase subunit FKS1, domain-1	1
10 TM Acyl Transferase domain found in Cas1p	1
116 kDa U5 small nuclear ribonucleoprotein component N-terminus	1
2'-5' RNA ligase superfamily	1
25S rRNA (adenine(2142)-N(1))-methyltransferase, Bmt2	1
26S proteasome non-ATPase regulatory subunit RPN1 C-terminal	1
26S proteasome regulatory subunit RPN2 C-terminal domain	1
26S proteasome regulatory subunit RPN5 C-terminal domain	1
26S proteasome regulatory subunit RPN6 N-terminal domain	1
26S proteasome subunit RPN6 C-terminal helix domain	1
2-oxoglutarate dehydrogenase C-terminal	1
2-oxoglutarate dehydrogenase N-terminus	1
3' exoribonuclease family, domain 2	1
3,4-dihydroxy-2-butanone 4-phosphate synthase	1
3'5'-cyclic nucleotide phosphodiesterase	1
39S mitochondrial ribosomal protein L46	1
39S ribosomal protein L53/MRP-L53	1
3-hydroxyanthranilic acid dioxygenase	1
40S ribosomal protein S4 C-terminus	1
4F5 protein family	1
4Fe-4S binding domain	1
4TM region of pyridine nucleotide transhydrogenase, mitoch	1
5'-AMP-activated protein kinase beta subunit, interaction domain	1
5-formyltetrahydrofolate cyclo-ligase family	1
6,7-dimethyl-8-ribityllumazine synthase	1
60S ribosomal protein L4 C-terminal domain	1
60S ribosome biogenesis protein Rrp14	1
6-phosphogluconate dehydrogenase, C-terminal domain	1
7 transmembrane receptor (Secretin family)	1
7,8-dihydro-6-hydroxymethylpterin-pyrophosphokinase (HPPK)	1
8-oxoguanine DNA glycosylase, N-terminal domain	1
A49-like RNA polymerase I associated factor	1
AAA C-terminal domain	1
AAA-ATPase Vps4-associated protein 1	1
AAR2 protein	1
ABC-2 family transporter protein	1
Abscisic acid G-protein coupled receptor	1
Acetamidase/Formamidase family	1
Acetohydroxy acid isomeroreductase, catalytic domain	1
Acetohydroxy acid isomeroreductase, NADPH-binding domain	1
Acetokinase family	1
Acetyl-CoA carboxylase, central region	1
Acetyl-CoA hydrolase/transferase C-terminal domain	1
Acetyl-CoA hydrolase/transferase N-terminal domain	1
Acidic N-terminal SPT6	1
Actin cytoskeleton-regulatory complex protein END3	1
Actin interacting protein 3	1
Activator of Hsp90 ATPase homolog 1-like protein	1
Activator of Hsp90 ATPase, N-terminal	1
Activator of mitotic machinery Cdc14 phosphatase activation C-term	1
Acyclic terpene utilisation family protein AtuA	1
Acyl-ACP thioesterase	1
Acylphosphatase	1
Adenosine-deaminase (editase) domain	1
Adenosylmethionine decarboxylase	1
Adenylate and Guanylate cyclase catalytic domain	1
Adenylate cyclase associated (CAP) C terminal	1
Adenylate cyclase associated (CAP) N terminal	1
Adenylate cyclase G-alpha binding domain	1
Adenylate sensor of SNF1-like protein kinase	1
Adenylosuccinate lyase C-terminus	1
Adenylosuccinate synthetase	1
AdoMet dependent proline di-methyltransferase	1
Afadin- and alpha -actinin-Binding	1
Aflatoxin regulatory protein	1
Aft1 HRA domain	1
Aft1 HRR domain	1
Aft1 osmotic stress response (OSM) domain	1
AICARFT/IMPCHase bienzyme	1
AIG1 family	1
AIG2-like family	1
AIR carboxylase	1
AIR synthase related protein, N-terminal domain	1
AKAP7 2'5' RNA ligase-like domain	1
Alanine dehydrogenase/PNT, C-terminal domain	1
Alb1	1
Alcohol dehydrogenase GroES-associated	1
Aldehyde oxidase and xanthine dehydrogenase, a/b hammerhead domain	1
Aldolase/RraA	1
ALG11 mannosyltransferase N-terminus	1
ALG3 protein	1
Alkali metal cation/H+ antiporter Nha1 C terminus	1
Alpha adaptin AP2, C-terminal domain	1
Alpha amylase, C-terminal all-beta domain	1
Alpha and gamma adaptin binding protein p34	1
Alpha/beta hydrolase of unknown function (DUF1100)	1
Alpha-acetolactate decarboxylase	1
Alpha-galactosyl-binding fungal lectin	1
Alpha-kinase family	1
Alpha-L-arabinofuranosidase B, catalytic	1
Alpha-L-fucosidase C-terminal domain	1
alpha-L-rhamnosidase	1
Alpha-L-rhamnosidase N-terminal domain	1
Alpha-lytic protease prodomain	1
Altered inheritance of mitochondria 5	1
Altered inheritance of mitochondria protein 21	1
Alternative oxidase	1
Amino-terminal Zinc-binding domain of ubiquitin ligase E3A	1
AMMECR1	1
Amylo-alpha-1,6-glucosidase	1
Anaphase promoting complex (APC) subunit 2	1
Anaphase promoting complex subunit 8 / Cdc23	1
Anaphase-promoting complex subunit 1	1
Anaphase-promoting complex subunit 5	1
Anaphase-promoting complex, cyclosome, subunit 4	1
Anaphase-promoting complex, subunit 10 (APC10)	1
Anion-transporting ATPase	1
Antibiotic biosynthesis monooxygenase	1
Apc13p protein	1
Apc15p protein	1
Apg6 BARA domain	1
Apg6 coiled-coil region	1
Apolipoprotein O	1
Apoptosis antagonizing transcription factor	1
Apoptosis-antagonizing transcription factor, C-terminal	1
Arb2 domain	1
ARD/ARD' family	1
Arginine-tRNA-protein transferase, C terminus	1
Arginine-tRNA-protein transferase, N terminus	1
Argininosuccinate lyase C-terminal	1
Arginosuccinate synthase	1
ArgJ family	1
Argonaute siRNA chaperone (ARC) complex subunit Arb1	1
Aromatic acid exporter family member 2	1
Aromatic amino acid lyase	1
ARP2/3 complex 16 kDa subunit (p16-Arc)	1
ARP2/3 complex 20 kDa subunit (ARPC4)	1
ARP2/3 complex ARPC3 (21 kDa) subunit	1
Arp2/3 complex, 34 kD subunit p34-Arc	1
Arrestin_N terminal like	1
ARS binding protein 2	1
Arsenite-resistance protein 2	1
Arv1-like family	1
ASF1 like histone chaperone	1
Asparaginase, N-terminal	1
Aspartyl protease	1
Asx homology domain	1
Atg29 N-terminal domain	1
ATP citrate lyase citrate-binding	1
ATP cone domain	1
ATP phosphoribosyltransferase	1
ATP synthase	1
ATP synthase (C/AC39) subunit	1
ATP synthase (E/31 kDa) subunit	1
ATP synthase (F/14-kDa) subunit	1
ATP synthase alpha/beta chain, C terminal domain	1
ATP synthase complex subunit h	1
ATP synthase D chain, mitochondrial (ATP5H)	1
ATP synthase delta (OSCP) subunit	1
ATP synthase E chain	1
ATP synthase regulation protein NCA2	1
ATP synthase subunit D	1
ATP synthase subunit H	1
ATP synthase subunit K	1
ATP synthase, Delta/Epsilon chain, beta-sandwich domain	1
ATP10 protein	1
ATP11 protein	1
ATP12 chaperone protein	1
ATP-binding dynein motor region	1
ATP-grasp N-terminal domain	1
ATP-sulfurylase	1
ATPsynthase alpha/beta subunit N-term extension	1
Atypical Arm repeat	1
Autophagocytosis associated protein (Atg3), N-terminal domain	1
Autophagocytosis associated protein C-terminal	1
Autophagy protein 16 (ATG16)	1
Autophagy protein Apg17	1
Autophagy protein Apg5	1
Autophagy protein Apg9	1
Autophagy protein Atg8 ubiquitin like	1
Autophagy-related protein 101	1
Autophagy-related protein 11	1
Autophagy-related protein 13	1
Autophagy-related protein 2 CAD motif	1
Autophagy-related protein 27	1
Autophagy-related protein C terminal domain	1
AWS domain	1
B3/4 domain	1
Bacterial alpha-L-rhamnosidase concanavalin-like domain	1
Bacterial extracellular solute-binding protein	1
Bacterial extracellular solute-binding proteins, family 3	1
Bacterial NAD-glutamate dehydrogenase	1
Bacteriorhodopsin-like protein	1
bacteroidetes VLRF1 release factor	1
Bap31/Bap29 cytoplasmic coiled-coil domain	1
Bap31/Bap29 transmembrane region	1
B-block binding subunit of TFIIIC	1
Beige/BEACH domain	1
Bestrophin, RFP-TM, chloride channel	1
beta-acetyl hexosaminidase like	1
Beta-eliminating lyase	1
Beta-lactamase associated winged helix domain	1
BFD-like [2Fe-2S] binding domain	1
Bin/amphiphysin/Rvs domain for vesicular trafficking	1
Binding domain of DNA repair protein Ercc1 (rad10/Swi10)	1
Binding domain of Nse4/EID3 to Nse3-MAGE	1
BING4CT (NUC141) domain	1
Biotin/lipoate A/B protein ligase family	1
Biotin-protein ligase, N terminal	1
Bladder cancer-related protein BC10	1
Blastomyces yeast-phase-specific protein	1
Blt1 N-terminal domain	1
BNR repeat-containing family member	1
BNR repeat-like domain	1
BOP1NT (NUC169) domain	1
BP28CT (NUC211) domain	1
BRCA1-associated protein 2	1
BRE1 E3 ubiquitin ligase	1
Breast carcinoma amplified sequence 2 (BCAS2)	1
Brf1-like TBP-binding domain	1
Bucentaur or craniofacial development	1
BUD22	1
Bystin	1
C2 domain in Dock180 and Zizimin proteins	1
C2HE / C2H2 / C2HC zinc-binding finger	1
C3HC zinc finger-like	1
C5HC2 zinc finger	1
Ca2+ insensitive EF hand	1
CAAX prenyl protease N-terminal, five membrane helices	1
Cactus-binding C-terminus of cactin protein	1
Cadmium resistance transporter	1
Caffeine-induced death protein 2	1
Calcineurin-like phosphoesterase superfamily domain	1
Calcipressin	1
Calpain large subunit, domain III	1
Calreticulin family	1
cAMP-regulated phosphoprotein/endosulfine conserved region	1
Capsular polysaccharide synthesis protein	1
Carbohydrate binding	1
Carbohydrate esterase 2 N-terminal	1
Carbohydrate kinase	1
Carbohydrate phosphorylase	1
Carbohydrate/starch-binding module (family 21)	1
Carbohydrate-binding family 9	1
Carbohydrate-binding module 48 (Isoamylase N-terminal domain)	1
Carboxyltransferase domain, subdomain A and B	1
Carboxyltransferase domain, subdomain C and D	1
Carboxymuconolactone decarboxylase family	1
Carboxypeptidase activation peptide	1
Carboxypeptidase Y pro-peptide	1
CAS/CSE protein, C-terminus	1
CASC3/Barentsz eIF4AIII binding	1
CASP C terminal	1
Catenin-beta-like, Arm-motif containing nuclear	1
CBP4	1
CCAAT-binding transcription factor (CBF-B/NF-YA) subunit B	1
CCCH-type zinc finger	1
CCR4-Not complex component, Not1	1
CCR4-NOT transcription complex subunit 1 CAF1-binding domain	1
CCR4-NOT transcription complex subunit 1 HEAT repeat	1
CCR4-NOT transcription complex subunit 1 TTP binding domain	1
CDC24 Calponin	1
Cdc37 C terminal domain	1
Cdc37 Hsp90 binding domain	1
Cdc37 N terminal kinase binding	1
CDC45-like protein	1
CDC6, C terminal winged helix domain	1
CDK-activating kinase assembly factor MAT1	1
Cell differentiation family, Rcd1-like	1
Cell division control protein 14, SIN component	1
Cell division protein 48 (CDC48), domain 2	1
Cell division protein 48 (CDC48), N-terminal domain	1
Cell division protein anillin	1
Cell morphogenesis C-terminal	1
Cell morphogenesis N-terminal	1
Cenp-O kinetochore centromere component	1
CENP-Q, a CENPA-CAD centromere complex subunit	1
CENP-S associating Centromere protein X	1
CENP-S protein	1
Central domain of human glycogen debranching enzyme	1
Centromere protein H (CENP-H)	1
Centromere protein Scm3	1
Ceramidase	1
Cerato-platanin	1
Cgr1 family	1
ChaC-like protein	1
Chalcone isomerase like	1
Chaperonin 10 Kd subunit	1
ChAPs (Chs5p-Arf1p-binding proteins)	1
CHAT domain	1
CHD5-like protein	1
Chitin biosynthesis protein CHS5 N-terminus	1
Choline kinase N terminus	1
Choline sulfatase enzyme C terminal	1
Chorismate synthase	1
Chromatin assembly factor 1 subunit A	1
Chromatin associated protein KTI12	1
Chromatin modification-related protein EAF7	1
Chromo shadow domain	1
Chromodomain helicase DNA-binding domain 1	1
Chromosome region maintenance or exportin repeat	1
Chromosome segregation during meiosis	1
Chromosome segregation protein Csm1/Pcs1	1
Chromosome segregation protein Spc25	1
Citrate transporter	1
Class-II DAHP synthetase family	1
Clathrin light chain	1
Clathrin propeller repeat	1
Clathrin-H-link	1
Cleavage and polyadenylation factor 2 C-terminal	1
Cleft lip and palate transmembrane protein 1 (CLPTM1)	1
CLIP1 zinc knuckle	1
CLN3 protein	1
Clp amino terminal domain, pathogenicity island component	1
Clp protease	1
Clustered mitochondria	1
CO dehydrogenase flavoprotein C-terminal domain	1
Coatomer (COPI) alpha subunit C-terminus	1
Coatomer beta C-terminal region	1
Coatomer beta subunit appendage platform	1
Coatomer epsilon subunit	1
Coatomer gamma subunit appendage platform subdomain	1
Coatomer subunit gamma-1 C-terminal appendage platform	1
Cobalamin-independent synthase, N-terminal domain	1
CobB/CobQ-like glutamine amidotransferase domain	1
Coenzyme Q (ubiquinone) biosynthesis protein Coq4	1
COG (conserved oligomeric Golgi) complex component, COG2	1
COG4 transport protein	1
Coiled-coil domain-containing protein 124 /Oxs1	1
Coiled-coil domain-containing protein 55 (DUF2040)	1
COMPASS (Complex proteins associated with Set1p) component N	1
COMPASS (Complex proteins associated with Set1p) component shg1	1
Component of IIS longevity pathway SMK-1	1
Condensin complex subunit 2	1
Conserved carboxylase domain	1
Conserved hypothetical protein (DUF2461)	1
Conserved mid region of cactin	1
Conserved oligomeric complex COG6	1
Conserved region in glutamate synthase	1
Conserved region of Rad21 / Rec8 like protein	1
Cop9 signalosome subunit 5 C-terminal domain	1
COPI associated protein	1
Coproporphyrinogen III oxidase	1
COQ9	1
Cornichon protein	1
Cortical protein marker for cell polarity	1
CP2 transcription factor	1
CPBP intramembrane metalloprotease	1
CPL (NUC119) domain	1
CRM1 / Exportin repeat 2	1
CRM1 / Exportin repeat 3	1
CRM1 C terminal	1
CRT10	1
CTD kinase subunit gamma CTK3	1
CTD kinase subunit gamma CTK3 C-terminus	1
C-terminal associated domain of TOPRIM	1
C-terminal domain of 1-Cys peroxiredoxin	1
C-terminal domain of alpha-glycerophosphate oxidase	1
C-terminal domain of Sin3a protein	1
C-terminal duplication domain of Friend of PRMT1	1
C-terminal of NADH-ubiquinone oxidoreductase 21 kDa subunit	1
C-terminal region of band_7	1
C-terminal region of peptidase_M24	1
C-terminal topoisomerase domain	1
Ctf8	1
CTP synthase N-terminus	1
Cullin binding	1
Cut8, nuclear proteasome tether protein	1
CutC family	1
Cwf15/Cwc15 cell cycle control protein	1
cwf18 pre-mRNA splicing factor	1
cwf21 domain	1
Cyanate lyase C-terminal domain	1
CybS, succinate dehydrogenase cytochrome B small subunit	1
Cyclin C-terminal domain	1
Cyclin M transmembrane N-terminal domain	1
Cyclin-dependent kinase regulatory subunit	1
Cysteine dioxygenase type I	1
Cysteine-rich TM module stress tolerance	1
Cytidylyltransferase family	1
Cytochrome c	1
Cytochrome c oxidase assembly protein COX16	1
Cytochrome c oxidase assembly protein CtaG/Cox11	1
Cytochrome c oxidase assembly protein PET191	1
Cytochrome C oxidase copper chaperone (COX17)	1
Cytochrome c oxidase subunit IV	1
Cytochrome c oxidase subunit Va	1
Cytochrome c oxidase subunit Vb	1
Cytochrome c oxidase subunit VIa	1
Cytochrome c oxidase subunit VII	1
Cytochrome c oxidase subunit VIIc	1
Cytochrome C1 family	1
Cytochrome oxidase assembly protein	1
Cytochrome oxidase c assembly	1
Cytochrome oxidase complex assembly protein 1	1
Cytokine-induced anti-apoptosis inhibitor 1, Fe-S biogenesis	1
Cytoplasmic tRNA 2-thiolation protein 2	1
D123	1
DAD family	1
DALR anticodon binding domain	1
DAPG hydrolase PhiG domain	1
DASH complex subunit Ask1	1
DASH complex subunit Dad1	1
DASH complex subunit Dad2	1
DASH complex subunit Dad3	1
DASH complex subunit Dam1	1
DASH complex subunit Duo1	1
DBF zinc finger	1
DBP10CT (NUC160) domain	1
Dcp1-like decapping family	1
Dcp2, box A domain	1
dDENN domain	1
DDT domain	1
Dehydroquinase class II	1
Delta-aminolevulinic acid dehydratase	1
Deoxyhypusine synthase	1
Dephospho-CoA kinase	1
Designed helical repeat protein 10 domain	1
Dfp1/Him1, central region	1
DHH family	1
DHHA1 domain	1
DHHA2 domain	1
Diacylglycerol acyltransferase	1
Diaphanous FH3 Domain	1
DIE2/ALG10 family	1
Dihydroneopterin aldolase	1
Dihydroprymidine dehydrogenase domain II, 4Fe-4S cluster	1
Diphosphoinositol pentakisphosphate kinase 2 N-terminal domain	1
Diphthamide synthase	1
DIS3-like exonuclease 2 C terminal	1
Disordered region of unknown function (DUF5315)	1
Di-sulfide bridge nucleocytoplasmic transport domain	1
Divergent CRAL/TRIO domain	1
DKCLD (NUC011) domain	1
DMAP1-binding Domain	1
DNA / pantothenate metabolism flavoprotein	1
DNA directed RNA polymerase, 7 kDa subunit	1
DNA double-strand break repair and V(D)J recombination protein XRCC4	1
DNA gyrase B	1
DNA gyrase/topoisomerase IV, subunit A	1
DNA mismatch repair protein Mlh1 C-terminus	1
DNA mitochondrial polymerase exonuclease domain	1
DNA polymerase alpha subunit B N-terminal	1
DNA polymerase alpha subunit p180 N terminal	1
DNA Polymerase alpha zinc finger	1
DNA polymerase delta subunit OB-fold domain	1
DNA polymerase delta, subunit 4	1
DNA polymerase family A	1
DNA polymerase III, delta subunit	1
DNA polymerase phi	1
DNA polymerase subunit Cdc27	1
DNA primase small subunit	1
DNA repair metallo-beta-lactamase	1
DNA repair protein Crb2 Tudor domain	1
DNA repair protein endonuclease SAE2/CtIP C-terminus	1
DNA repair protein REV1 C-terminal domain	1
DNA replication and checkpoint protein	1
DNA replication complex GINS protein SLD5 C-terminus	1
DNA replication factor Cdt1 C-terminal domain	1
DNA replication factor Dna2	1
DNA replication regulator SLD3	1
DNA topoisomerase	1
DNA/RNA non-specific endonuclease	1
DNA-binding domain	1
DNA-dependent RNA polymerase	1
DNA-directed RNA polymerase I subunit RPA34.5	1
DNA-directed RNA polymerase III subunit Rpc31	1
DNA-directed RNA polymerase N-terminal	1
DNL zinc finger	1
Dock homology region 2	1
DOCK N-terminus	1
Docking domain of Afi1 for Arf3 in vesicle trafficking	1
Dolichol phosphate-mannose biosynthesis regulatory protein (DPM2)	1
Dolichol-phosphate mannosyltransferase subunit 3 (DPM3)	1
Domain of Kin17 curved DNA-binding protein	1
Domain of unknown function	1
Domain of Unknown Function (DUF1080)	1
Domain of unknown function (DUF1338)	1
Domain of unknown function (DUF1708)	1
Domain of unknown function (DUF1720)	1
Domain of unknown function (DUF1726)	1
Domain of unknown function (DUF1729)	1
Domain of unknown function (DUF1741)	1
Domain of unknown function (DUF1744)	1
Domain of unknown function (DUF1857)	1
Domain of unknown function (DUF1899)	1
Domain of unknown function (DUF1932)	1
Domain of unknown function (DUF1965)	1
Domain of unknown function (DUF1966)	1
Domain of unknown function (DUF1977)	1
Domain of unknown function (DUF1981)	1
Domain of unknown function (DUF1989)	1
Domain of unknown function (DUF1992)	1
Domain of unknown function (DUF1998)	1
Domain of unknown function (DUF2014)	1
Domain of unknown function (DUF2405)	1
Domain of unknown function (DUF2431)	1
Domain of unknown function (DUF2828)	1
Domain of unknown function (DUF3337)	1
Domain of unknown function (DUF3361)	1
Domain of unknown function (DUF3381)	1
Domain of unknown function (DUF3384)	1
Domain of unknown function (DUF3385)	1
Domain of unknown function (DUF3395)	1
Domain of unknown function (DUF3402)	1
Domain of unknown function (DUF3437)	1
Domain of unknown function (DUF3449)	1
Domain of unknown function (DUF3453)	1
Domain of unknown function (DUF3474)	1
Domain of unknown function (DUF3506)	1
Domain of unknown function (DUF3517)	1
Domain of unknown function (DUF3535)	1
Domain of unknown function (DUF3543)	1
Domain of unknown function (DUF3546)	1
Domain of unknown function (DUF3819)	1
Domain of unknown function (DUF382)	1
Domain of unknown function (DUF383)	1
Domain of unknown function (DUF3835)	1
Domain of unknown function (DUF384)	1
Domain of unknown function (DUF3844)	1
Domain of unknown function (DUF4048)	1
Domain of unknown function (DUF4078)	1
Domain of unknown function (DUF4110)	1
Domain of unknown function (DUF4112)	1
Domain of unknown function (DUF4139)	1
Domain of unknown function (DUF4149)	1
Domain of unknown function (DUF4202)	1
Domain of unknown function (DUF4203)	1
Domain of unknown function (DUF4208)	1
Domain of unknown function (DUF4210)	1
Domain of unknown function (DUF4211)	1
Domain of unknown function (DUF4267)	1
Domain of unknown function (DUF4336)	1
Domain of unknown function (DUF4385)	1
[truncated: 1,634 more rows]

## Sheet: Table S4
Table S4: Identified various Superfamily in M. oryzae RMg_Dl genome.
Superfamily name	Count
P-loop containing nucleoside triphosphate hydrolase	530
NAD(P)-binding domain superfamily	341
MFS transporter superfamily	285
Alpha/Beta hydrolase fold	241
Ribonuclease H-like superfamily	201
FAD/NAD(P)-binding domain superfamily	172
Protein kinase-like domain superfamily	160
S-adenosyl-L-methionine-dependent methyltransferase	149
Armadillo-type fold	144
Cytochrome P450 superfamily	137
WD40-repeat-containing domain superfamily	127
Glycoside hydrolase superfamily	121
Zn(2)-C6 fungal-type DNA-binding domain superfamily	116
RNA-binding domain superfamily	104
Tetratricopeptide-like helical domain superfamily	100
Ankyrin repeat-containing domain superfamily	88
Chromo-like domain superfamily	87
Thioredoxin-like superfamily	73
ACP-like superfamily	72
Nucleic acid-binding, OB-fold	71
GroES-like superfamily	66
Zinc finger C2H2 superfamily	65
Cupredoxin	64
Zinc finger, CCHC-type superfamily	60
Winged helix DNA-binding domain superfamily	58
Endochitinase-like superfamily	56
HAD-like superfamily	55
Acyl-CoA N-acyltransferase	54
Concanavalin A-like lectin/glucanase domain superfamily	52
Pyridoxal phosphate-dependent transferase	52
Thiolase-like	52
ABC transporter type 1, transmembrane domain superfamily	46
Nucleotide-diphospho-sugar transferases	46
F-box-like domain superfamily	45
Acyl transferase/acyl hydrolase/lysophospholipase	41
Endonuclease/exonuclease/phosphatase superfamily	41
Papain-like cysteine peptidase superfamily	41
Six-hairpin glycosidase superfamily	41
FAD-binding, type PCMH-like superfamily	39
Mitochondrial carrier domain superfamily	38
Homeobox-like domain superfamily	37
EF-hand domain pair	32
Ferredoxin-NADP reductase (FNR), nucleotide-binding domain	32
Peptidase S8/S53 domain superfamily	32
Ubiquitin-like domain superfamily	32
Ribosomal protein S5 domain 2-type fold	30
SH3-like domain superfamily	30
Chaperone J-domain superfamily	29
Malonyl-CoA ACP transacylase, ACP-binding	29
Ubiquitin-conjugating enzyme/RWD-like	28
Riboflavin synthase-like beta-barrel	27
Glycosyl hydrolase, five-bladed beta-propellor domain superfamily	26
Cyclin-like superfamily	25
HotDog domain superfamily	25
K Homology domain, type 1 superfamily	25
Nucleophile aminohydrolases, N-terminal	25
Cellulose-binding domain superfamily	24
Cytochrome b5-like heme/steroid binding domain superfamily	24
Histone-fold	24
Metal-dependent hydrolase	24
NADP-dependent oxidoreductase domain superfamily	24
Rab-GTPase-TBC domain superfamily	24
Zinc finger, FYVE/PHD-type	24
6-phosphogluconate dehydrogenase-like, C-terminal domain superfamily	23
Galactose-binding-like domain superfamily	23
P-type ATPase, A domain superfamily	23
P-type ATPase, transmembrane domain superfamily	23
Aspartic peptidase domain superfamily	22
Histidine phosphatase superfamily	22
Immunoglobulin E-set	22
Isoprenoid synthase domain superfamily	22
SKP1/BTB/POZ domain superfamily	22
Translation protein, beta-barrel domain superfamily	22
Aldehyde/histidinol dehydrogenase	20
BRCT domain superfamily	20
Galactose oxidase/kelch, beta-propeller	20
Histidine kinase/HSP90-like ATPase superfamily	20
Class I glutamine amidotransferase-like	19
LSM domain superfamily	19
P-type ATPase, cytoplasmic domain N	19
RmlC-like cupin domain superfamily	19
Thiamin diphosphate-binding fold	19
Glycoside hydrolase family 3 C-terminal domain superfamily	18
Metalloenzyme, LuxS/M16 peptidase-like	18
NTF2-like domain superfamily	18
PAS domain superfamily	18
Ribonuclease Z/Hydroxyacylglutathione hydrolase-like	18
UBA-like superfamily	18
AH/BAR domain superfamily	17
DHS-like NAD/FAD-binding domain superfamily	17
Glutathione S-transferase, C-terminal domain superfamily	17
Nucleoside phosphorylase superfamily	17
Pectin lyase fold/virulence factor	17
Phosphoribosyltransferase-like	17
Uncharacterised domain, di-copper centre	17
ClpP/crotonase-like domain superfamily	16
Galactose mutarotase-like domain superfamily	16
Kelch-type beta propeller	16
Longin-like domain superfamily	16
Protein-tyrosine phosphatase-like	16
Beta-Galactosidase/glucuronidase domain superfamily	15
Dimeric alpha-beta barrel	15
PLC-like phosphodiesterase, TIM beta/alpha-barrel domain superfamily	15
WW domain superfamily	15
Amidase signature (AS) superfamily	14
CoA-transferase family III domain superfamily	14
Glycoside hydrolase/deacetylase, beta/alpha-barrel	14
Haem peroxidase superfamily	14
NUDIX hydrolase-like domain superfamily	14
Tryptophan synthase beta subunit-like PLP-dependent enzyme	14
CheY-like superfamily	13
High mobility group box domain superfamily	13
Mss4-like superfamily	13
NagB/RpiA transferase-like	13
Pre-ATP-grasp domain superfamily	13
PX domain superfamily	13
SMAD/FHA domain superfamily	13
Zinc finger, CCCH-type superfamily	13
Copper amine oxidase, N-terminal	12
Cyanovirin-N superfamily	12
Cyclophilin-like domain superfamily	12
EF-G domain III/V-like	12
ENTH/VHS	12
Quinoprotein alcohol dehydrogenase-like superfamily	12
Rho GTPase activation protein	12
Translation protein SH3-like domain superfamily	12
Alkaline-phosphatase-like, core domain superfamily	11
Beta-lactamase/transpeptidase-like	11
Bromodomain-like superfamily	11
Flavoprotein-like superfamily	11
von Willebrand factor A-like domain superfamily	11
Aminoacyl-tRNA synthetase, class Ia, anticodon-binding	10
GroEL-like apical domain superfamily	10
Helix-loop-helix DNA-binding domain superfamily	10
HIT-like superfamily	10
HSP40/DnaJ peptide-binding	10
Metal-dependent hydrolase, composite domain superfamily	10
PUA-like superfamily	10
RGS domain superfamily	10
Rhodanese-like domain superfamily	10
Signal transduction histidine kinase, dimerisation/phosphoacceptor domain superfamily	10
Terpenoid cyclases/protein prenyltransferase alpha-alpha toroid	10
Chitinase insertion domain superfamily	9
Creatinase/aminopeptidase-like	9
GroEL-like equatorial domain superfamily	9
Phosphatidic acid phosphatase type 2/haloperoxidase superfamily	9
PIN-like domain superfamily	9
Ribokinase-like	9
Ribonuclease III, endonuclease domain superfamily	9
Seven-hairpin glycosidases	9
Single hybrid motif	9
TCP-1-like chaperonin intermediate domain superfamily	9
Ubiquitin-activating enzyme	9
50S ribosomal protein L30e-like	8
Acyl-CoA dehydrogenase/oxidase, N-terminal and middle domain superfamily	8
Acyl-CoA dehydrogenase-like, C-terminal	8
Cation efflux transmembrane domain superfamily	8
Cyclic nucleotide-binding-like	8
Cytidine deaminase-like	8
Mur-like, catalytic domain superfamily	8
PEBP-like superfamily	8
Pyruvate/Phosphoenolpyruvate kinase-like domain superfamily	8
Regulator of chromosome condensation 1/beta-lactamase-inhibitor protein II	8
Ribulose-phosphate binding barrel	8
RutC-like superfamily	8
Ureohydrolase domain superfamily	8
Carbon-nitrogen hydrolase superfamily	7
Copper amine oxidase, catalytic domain superfamily	7
F/V-ATP synthase subunit C superfamily	7
Fumarylacetoacetase-like, C-terminal domain superfamily	7
HSP20-like chaperone	7
PPM-type phosphatase domain superfamily	7
SNARE	7
Alpha-D-phosphohexomutase, alpha/beta/alpha I/II/III	6
Beta-hexosaminidase-like, domain 2	6
CAP superfamily	6
Cation efflux protein, cytoplasmic domain superfamily	6
Dbl homology (DH) domain superfamily	6
DNA mismatch repair protein MutS, core domain superfamily	6
DNA polymerase III, clamp loader complex, gamma/delta/delta subunit, C-terminal	6
FAS1 domain superfamily	6
FF domain superfamily	6
Glutamine synthetase/guanido kinase, catalytic domain	6
Glyoxalase/Bleomycin resistance protein/Dihydroxybiphenyl dioxygenase	6
Heat shock protein 70kD, C-terminal domain superfamily	6
Heavy metal-associated domain superfamily	6
HECT, E3 ligase catalytic domain	6
Isochorismatase-like superfamily	6
Oxysterol-binding protein superfamily	6
Pseudouridine synthase, catalytic domain superfamily	6
RlpA-like domain superfamily	6
Rudiment single hybrid motif	6
Sterile alpha motif/pointed domain superfamily	6
Translation elongation factor EF1A/initiation factor IF2gamma, C-terminal	6
Trimeric LpxA-like superfamily	6
Zinc-binding ribosomal protein	6
2Fe-2S ferredoxin-like superfamily	5
Aconitase, iron-sulfur domain	5
Aquaporin-like	5
ARFGAP/RecO-like zinc finger	5
Bacterial exopeptidase dimerisation domain	5
Band 7/SPFH domain superfamily	5
CH domain superfamily	5
Chloroperoxidase-like superfamily	5
Creatinase/Aminopeptidase P/Spt16, N-terminal	5
Cullin repeat-like-containing domain superfamily	5
DNA glycosylase	5
Exoribonuclease, PH domain 2 superfamily	5
GHMP kinase, C-terminal domain superfamily	5
Heat shock protein 70kD, peptide-binding domain superfamily	5
HTH APSES-type DNA-binding domain superfamily	5
Intradiol ring-cleavage dioxygenase, core	5
Mur ligase, C-terminal domain superfamily	5
NAD kinase/diacylglycerol kinase-like domain superfamily	5
Peptidase S1, PA clan	5
Quinoprotein amine dehydrogenase, beta chain-like	5
Rieske [2Fe-2S] iron-sulphur domain superfamily	5
Succinyl-CoA synthetase-like	5
UROD/MetE-like superfamily	5
Valyl/Leucyl/Isoleucyl-tRNA synthetase, editing domain	5
4'-phosphopantetheinyl transferase domain superfamily	4
5'-3' exonuclease, C-terminal domain superfamily	4
AP-2 complex subunit mu, C-terminal superfamily	4
Aspartate decarboxylase-like domain superfamily	4
CAP Gly-rich domain superfamily	4
Carbohydrate-binding-like fold	4
Carbonic anhydrase superfamily	4
Class II aldolase/adducin N-terminal domain superfamily	4
Clathrin adaptor, appendage, Ig-like subdomain superfamily	4
CRAL/TRIO, N-terminal domain superfamily	4
CRAL-TRIO lipid binding domain superfamily	4
Cullin homology domain superfamily	4
Enolase-like, C-terminal domain superfamily	4
FAD-linked oxidase-like, C-terminal	4
Gamma-glutamyl cyclotransferase-like superfamily	4
Gelsolin-like domain superfamily	4
GINS, helical bundle-like domain superfamily	4
Heat shock protein DnaJ, cysteine-rich domain superfamily	4
HRDC-like superfamily	4
L-Aspartase-like	4
MutS, connector domain superfamily	4
R3H domain superfamily	4
Ras guanine nucleotide exchange factor domain superfamily	4
Restriction endonuclease type II-like	4
Ribosomal protein L23/L15e core domain superfamily	4
Ribosomal protein L6, alpha-beta domain superfamily	4
Ricin B-like lectins	4
RNA polymerase, RBP11-like subunit	4
RuvA domain 2-like	4
Sec1-like superfamily	4
SMCs flexible hinge superfamily	4
Soluble quinoprotein glucose/sorbosone dehydrogenase	4
Superoxide dismutase-like, copper/zinc binding domain superfamily	4
TGS-like	4
Tim10-like domain superfamily	4
Transferrin receptor-like, dimerisation domain superfamily	4
Transketolase C-terminal/Pyruvate-ferredoxin oxidoreductase domain II	4
Tryptophan/Indoleamine 2,3-dioxygenase-like	4
Tubulin/FtsZ, GTPase domain superfamily	4
Zinc finger, RanBP2-type superfamily	4
1, 4-beta cellobiohydrolase superfamily	3
14-3-3 domain superfamily	3
5'-Nucleotidase, C-terminal domain superfamily	3
Acetylglutamate kinase-like superfamily	3
Alpha/beta knot methyltransferases	3
Alpha-ketoacid/pyruvate dehydrogenase kinase, N-terminal domain superfamily	3
Aminotransferase-like, PLP-dependent enzymes	3
AN1-like Zinc finger	3
ARID DNA-binding domain superfamily	3
Arp2/3 complex subunit 2/4	3
ATPase, F1/V1/A1 complex, alpha/beta subunit, N-terminal domain superfamily	3
BolA-like superfamily	3
CDC48 domain 2-like superfamily	3
Chloride channel, core	3
Citrate synthase superfamily	3
Class I and II aminoacyl-tRNA synthetase, tRNA-binding arm	3
Cryptochrome/DNA photolyase, FAD-binding domain-like superfamily	3
Cryptochrome/photolyase, N-terminal domain superfamily	3
DNA ligase, ATP-dependent, N-terminal domain superfamily	3
DNA mismatch repair protein MutS, N-terminal	3
DNA polymerase lambda lyase domain superfamily	3
DNA polymerase, Y-family, little finger domain superfamily	3
E3-binding domain superfamily	3
ESCRT assembly domain	3
FAD/NAD-linked reductase, dimerisation domain superfamily	3
FAD-linked oxidoreductase-like	3
Formyl transferase, N-terminal domain superfamily	3
G protein alpha subunit, helical insertion	3
Glutamine synthetase, N-terminal domain superfamily	3
GOLD domain superfamily	3
Haem oxygenase-like, multi-helical	3
Hydrophobin superfamily	3
IlvD/EDD, N-terminal domain	3
Kynurenine formamidase superfamily	3
Lactate dehydrogenase/glycoside hydrolase, family 4, C-terminal	3
Manganese/iron superoxide dismutase, C-terminal domain superfamily	3
Manganese/iron superoxide dismutase, N-terminal domain superfamily	3
Methylglyoxal synthase-like domain superfamily	3
Mir domain superfamily	3
MoaB/Mog-like domain superfamily	3
MOB kinase activator superfamily	3
NAP-like superfamily	3
Nitrite/Sulfite reductase ferredoxin-like domain superfamily	3
Nitrous oxide reductase, N-terminal	3
NO signalling/Golgi transport ligand-binding domain superfamily	3
Nop domain superfamily	3
Oxidoreductase, molybdopterin-binding domain superfamily	3
p53-like transcription factor, DNA-binding	3
Paired amphipathic helix superfamily	3
PAZ domain superfamily	3
PDZ superfamily	3
PLP-binding barrel	3
PurM-like, C-terminal domain superfamily	3
PurM-like, N-terminal domain superfamily	3
Putative DNA-binding domain superfamily	3
Pyruvate kinase-like, insert domain superfamily	3
Ribonucleoside hydrolase-like	3
Ribosomal L18e/L15P superfamily	3
Ribosomal protein L1-like	3
Ribosomal protein S13-like, H2TH	3
S-adenosylmethionine synthetase superfamily	3
SAP domain superfamily	3
Sec23/Sec24 helical domain superfamily	3
Sec7 domain superfamily	3
Sialidase superfamily	3
Smr domain superfamily	3
Sodium:neurotransmitter symporter superfamily	3
STAS domain superfamily	3
Succinate dehydrogenase/fumarate reductase flavoprotein, catalytic domain superfamily	3
SWAP/Surp superfamily	3
TFIIS/LEDGF domain superfamily	3
Threonyl/alanyl tRNA synthetase, class II-like, putative editing domain superfamily	3
Translation Initiation factor eIF- 4e-like	3
tRNA intron endonuclease, catalytic domain-like superfamily	3
Tubulin/FtsZ, C-terminal	3
VPS9 domain superfamily	3
Xylose isomerase-like superfamily	3
Zinc finger, Sec23/Sec24-type superfamily	3
Acyl-CoA binding protein superfamily	2
ADC synthase	2
AhpD-like	2
Alpha carbonic anhydrase domain superfamily	2
Alpha-D-phosphohexomutase, C-terminal domain superfamily	2
Alpha-helical ferredoxin	2
Alpha-L-arabinofuranosidase B, arabinose-binding domain superfamily	2
Aspartate/ornithine carbamoyltransferase superfamily	2
BAG domain superfamily	2
Cadherin-like superfamily	2
Calpain large subunit, domain III superfamily	2
Carbamoyl-phosphate synthase small subunit, N-terminal domain superfamily	2
Carbamoyl-phosphate synthetase, large subunit oligomerisation domain superfamily	2
Casein kinase II subunit beta-like	2
Caspase-like domain superfamily	2
Catalase superfamily	2
Coatomer/calthrin adaptor appendage, C-terminal subdomain	2
C-type lectin fold	2
Cyclic phosphodiesterase	2
Cysteine alpha-hairpin motif superfamily	2
Cytochrome c oxidase, subunit VIb superfamily	2
Cytochrome cd1-nitrite reductase-like, haem d1 domain superfamily	2
Cytochrome c-like domain superfamily	2
Decaprenyl diphosphate synthase-like superfamily	2
DhaL domain superfamily	2
DHBP synthase RibB-like alpha/beta domain superfamily	2
Dihydrofolate reductase-like domain superfamily	2
DinB/YfiT-like putative metalloenzymes	2
Disintegrin domain superfamily	2
DNA-directed RNA polymerase, insert domain superfamily	2
DPH Zinc finger superfamily	2
ERV/ALR sulfhydryl oxidase domain superfamily	2
F-actin-capping protein subunit alpha/beta	2
Ferritin-like superfamily	2
Fe-S cluster assembly domain superfamily	2
Fibronectin type III superfamily	2
Flavin prenyltransferase-like	2
Fumarate reductase/succinate dehydrogenase, transmembrane subunit	2
Fumarylacetoacetase, N-terminal domain superfamily	2
Gamma-crystallin-like	2
Globin-like superfamily	2
Glycine cleavage T-protein/YgfZ, C-terminal	2
Glycoside hydrolase families 57/38, central domain superfamily	2
GTP cyclohydrolase 1 type 2/Nif3 superfamily	2
GTP1/OBG domain superfamily	2
GYF-like domain superfamily	2
HesB-like domain superfamily	2
HORMA domain superfamily	2
HR1 repeat superfamily	2
Inosine triphosphate pyrophosphatase-like	2
Jacalin-like lectin domain superfamily	2
KA1 domain/Ssp2, C-terminal	2
LCCL domain superfamily	2
LexA/Signal peptidase-like superfamily	2
Mediator complex, subunit Med7/Med21-like	2
Methylated DNA-protein cysteine methyltransferase, DNA binding domain	2
MIT domain superfamily	2
MoeA, N-terminal and linker domain superfamily	2
Molybdopterin synthase/thiamin biosynthesis sulphur carrier, beta-grasp	2
Nicotinate phosphoribosyltransferase-like, C-terminal	2
Nucleotidyltransferase, class I-like, C-terminal	2
Osmotin/thaumatin-like superfamily	2
Peptidase M41-like	2
Phosphofructokinase superfamily	2
Phospholipase A2 domain superfamily	2
Polymerase/histidinol phosphatase-like	2
PRP4-like superfamily	2
PTPA superfamily	2
PWI domain superfamily	2
Queuine tRNA-ribosyltransferase-like	2
RibA-like superfamily	2
Riboflavin kinase domain superfamily	2
Ribonuclease T2-like superfamily	2
Ribosomal protein L10e/L16 superfamily	2
Ribosomal protein L11, C-terminal domain superfamily	2
Ribosomal protein L11/L12, N-terminal domain superfamily	2
Ribosomal protein L13 superfamily	2
Ribosomal protein L14 superfamily	2
Ribosomal protein L22/L17 superfamily	2
Ribosomal protein L25/Gln-tRNA synthetase, anti-codon-binding domain superfamily	2
Ribosomal protein L30, ferredoxin-like fold domain superfamily	2
Ribosomal protein L4 domain superfamily	2
Ribosomal protein L5 domain superfamily	2
Ribosomal protein L9/RNase H1, N-terminal	2
Ribosomal protein S10 domain superfamily	2
Ribosomal protein S19, superfamily	2
Ribosomal protein S2, flavodoxin-like domain superfamily	2
Ribosomal protein S7 domain superfamily	2
Ribosomal protein S8 superfamily	2
Ribosome maturation protein SBDS, N-terminal domain superfamily	2
RNA 3'-terminal phosphate cyclase/enolpyruvate transferase, alpha/beta	2
RNA polymerase subunit RPABC4/transcription elongation factor Spt4	2
S15/NS1, RNA-binding	2
SPOC-like, C-terminal domain superfamily	2
SUI1 domain superfamily	2
SWIB/MDM2 domain superfamily	2
Tetrapyrrole methylase superfamily	2
Transcription elongation factor S-II, central domain superfamily	2
Transcription factor IIA, beta-barrel	2
Transcription Factor IIF, Rap30/Rap74, interaction	2
Transcription factor, MADS-box superfamily	2
Translation initiation factor IF-2, domain 3 superfamily	2
Translation initiation factor IF2/IF5, N-terminal	2
Translation initiation factor IF2/IF5, zinc-binding	2
Translin superfamily	2
Triosephosphate isomerase superfamily	2
Tryptophan RNA-binding attenuator protein-like domain superfamily	2
UPF0145 domain superfamily	2
Uracil-DNA glycosylase-like domain superfamily	2
YjeF N-terminal domain superfamily	2
Zinc finger, CHY-type superfamily	2
[2Fe-2S]-binding domain superfamily	1
[NiFe]-hydrogenase, large subunit	1
7,8-Dihydro-6-hydroxymethylpterin-pyrophosphokinase HPPK superfamily	1
Acetoacetate decarboxylase domain superfamily	1
Actin-crosslinking	1
Actin-related protein 2/3 complex subunit 3 superfamily	1
Actin-related protein 2/3 complex subunit 5 superfamily	1
Activator of Hsp90 ATPase, Aha1	1
Acylphosphatase-like domain superfamily	1
Adenylate cyclase-associated CAP, C-terminal superfamily	1
Adenylate cyclase-associated CAP, N-terminal domain superfamily	1
AF1104-like superfamily	1
Alanine racemase/group IV decarboxylase, C-terminal	1
Alanine-tRNA ligase, class IIc, anti-codon-binding domain superfamily	1
Aldehyde oxidase/xanthine dehydrogenase, a/b hammerhead superfamily	1
Aldehyde oxidase/xanthine dehydrogenase, molybdopterin binding domain superfamily	1
Allosteric substrate binding domain superfamily	1
Aminoacyl-tRNA synthetase, class I, anticodon-binding	1
AMMECR1 domain superfamily	1
Arginyl tRNA synthetase N-terminal domain superfamily	1
ArgJ-like domain superfamily	1
ASC domain superfamily	1
Asparaginase/glutaminase-like superfamily	1
Aspartyl/glutamyl-tRNA amidotransferase subunit B-like	1
ATP synthase, F0 complex, subunit D superfamily, mitochondrial	1
ATP synthase, F1 complex, epsilon subunit superfamily, mitochondrial	1
ATP synthase, F1 complex, gamma subunit superfamily	1
ATPase, V1 complex, subunit F superfamily	1
Bactericidal permeability-increasing protein, alpha/beta domain superfamily	1
BEACH domain superfamily	1
Calreticulin/calnexin, P domain superfamily	1
Calycin	1
CGI121/TPRKB superfamily	1
Chalcone isomerase superfamily	1
Chorismate mutase type II superfamily	1
Chorismate synthase AroC superfamily	1
Clathrin heavy chain, N-terminal	1
Clp, N-terminal domain superfamily	1
CO dehydrogenase flavoprotein, C-terminal domain superfamily	1
CoaB-like superfamily	1
Copper homeostasis (CutC) domain superfamily	1
Cyanate lyase, C-terminal domain superfamily	1
Cyclin-dependent kinase, regulatory subunit superfamily	1
CYTH-like domain superfamily	1
Cytochrome b-c1 complex subunit 7 superfamily	1
Cytochrome b-c1 complex subunit 8 superfamily	1
Cytochrome b-c1 complex subunit 9 superfamily	1
Cytochrome c oxidase assembly protein CtaG/Cox11, domain superfamily	1
Cytochrome c oxidase subunit IV superfamily	1
Cytochrome c oxidase subunit VIIc superfamily	1
Cytochrome c oxidase, subunit Va/VI superfamily	1
Cytochrome c oxidase, subunit VIa superfamily	1
Cytochrome c1, transmembrane anchor, C-terminal	1
D-aminoacyl-tRNA deacylase-like superfamily	1
Dehydroquinase, class II superfamily	1
DHH phosphoesterase superfamily	1
Dihydropteroate synthase-like	1
DNA breaking-rejoining enzyme, catalytic core	1
DNA repair Rad51/transcription factor NusA, alpha-helical	1
DNA topoisomerase I, DNA binding, eukaryotic-type, N-terminal domain superfamily	1
DNA topoisomerase, type IA, core domain	1
DNA topoisomerase, type IIA-like domain superfamily	1
DOPA-like superfamily	1
DUSP-like superfamily	1
dUTPase-like superfamily	1
Dynein light chain superfamily	1
EB1, C-terminal domain superfamily	1
eIF4G, eIF4e-binding domain superfamily	1
Elongation factor EF1B gamma, C-terminal domain superfamily	1
Endoplasmic reticulum resident protein 29, C-terminal domain superfamily	1
ERO1-like superfamily	1
Expansin, cellulose-binding-like domain superfamily	1
F0F1 ATP synthase delta/epsilon subunit, N-terminal	1
F1F0 ATP synthase OSCP/delta subunit, N-terminal domain superfamily	1
Ferrodoxin-fold anticodon-binding domain superfamily	1
FKBP12-rapamycin binding domain superfamily	1
Flavinator of succinate dehydrogenase superfamily	1
Fumarate reductase/succinate dehydrogenase flavoprotein-like, C-terminal domain superfamily	1
GAR domain superfamily	1
Gated mechanosensitive channel	1
GlcG-like domain superfamily	1
Glutamate synthase, alpha subunit, C-terminal domain superfamily	1
Glu-tRNAGln amidotransferase superfamily, subunit C	1
Glycerate kinase superfamily	1
Glycolipid transfer protein superfamily	1
G-protein gamma-like domain superfamily	1
GrpE nucleotide exchange factor, coiled-coil	1
GrpE nucleotide exchange factor, head	1
H/ACA ribonucleoprotein complex, subunit Nop10 superfamily	1
Hemimethylated DNA-binding domain superfamily	1
Histone chaperone ASF1-like superfamily	1
Homocysteine-binding domain superfamily	1
HPT domain superfamily	1
HscB, C-terminal domain superfamily	1
HSP90, C-terminal domain	1
Hydroxymethylglutaryl-CoA reductase, class I/II, NAD/NADP-binding domain superfamily	1
Hydroxymethylglutaryl-CoA reductase, class I/II, substrate-binding domain superfamily	1
I/LWEQ domain superfamily	1
Indigoidine synthase A-like	1
Inorganic pyrophosphatase superfamily	1
Iron hydrogenase	1
ISWI, HAND domain superfamily	1
K homology domain superfamily, prokaryotic type	1
Ku, C-terminal domain superfamily	1
L21-like superfamily	1
L28p-like	1
Lambda repressor-like, DNA-binding domain superfamily	1
Lipoxigenase, C-terminal domain superfamily	1
LIS1, N-terminal	1
Luciferase-like domain superfamily	1
Lumazine/riboflavin synthase superfamily	1
Lysozyme-like domain superfamily	1
Mago nashi superfamily	1
Malate synthase-like superfamily	1
Malate/L-sulfolactate/L-lactate dehydrogenase-like superfamily	1
Membrane associated eicosanoid/glutathione metabolism-like domain superfamily	1
Methionyl-tRNA synthetase, Zn-domain	1
Mitochondrial glycoprotein superfamily	1
Mitochondrial outer membrane translocase complex, Tom20 domain superfamily	1
MmgE/PrpD superfamily	1
MoeA, C-terminal, domain IV superfamily	1
Mog1/PsbP, alpha/beta/alpha sandwich	1
Molybdopterin biosynthesis MoaE subunit superfamily	1
Molybdopterin cofactor biosynthesis C (MoaC) domain superfamily	1
mRNA decapping protein 2, Box A domain superfamily	1
MTH1187/YkoF-like	1
MTH938-like superfamily	1
MutL, C-terminal domain superfamily	1
MutM-like, N-terminal	1
Myosin S1 fragment, N-terminal	1
NADH:ubiquinone oxidoreductase, 30kDa subunit superfamily	1
NADH-ubiquinone oxidoreductase 51kDa subunit, FMN-binding domain superfamily	1
NADH-ubiquinone oxidoreductase 51kDa subunit, iron-sulphur binding domain superfamily	1
Nitrogen regulatory PII-like, alpha/beta	1
Nitroreductase-like	1
NOB1 zinc finger-like superfamily	1
NSFL1 cofactor p47, SEP domain superfamily	1
Nucleoside diphosphate kinase-like domain superfamily	1
Nucleoside phosphorylase/phosphoribosyltransferase catalytic domain superfamily	1
Nucleotide cyclase	1
Oxo-4-hydroxy-4-carboxy-5-ureidoimidazoline decarboxylase superfamily	1
Oxygen-dependent coproporphyrinogen III oxidase superfamily	1
PABC (PABP) domain	1
PapD-like superfamily	1
PDCD5-like superfamily	1
Pelota/DOM34, N-terminal domain	1
Peptidase C15, pyroglutamyl peptidase I-like superfamily	1
Peptidase S59, nucleoporin superfamily	1
Peptide Chain Release Factor eRF1/aRF1, N-terminal	1
Peptide methionine sulphoxide reductase MsrA superfamily	1
Peptidyl-tRNA hydrolase II domain superfamily	1
Peptidyl-tRNA hydrolase superfamily	1
PGBD-like superfamily	1
Phosphoenolpyruvate carboxykinase, N-terminal	1
Phosphoglycerate kinase superfamily	1
Phospholipase C/P1 nuclease domain superfamily	1
Phosphoribosyl-AMP cyclohydrolase domain superfamily	1
Phosphoribosylformylglycinamidine synthase subunit PurS-like superfamily	1
Phosphotyrosine protein phosphatase I superfamily	1
Poly(ADP-ribose) polymerase, regulatory domain superfamily	1
Porphobilinogen deaminase, C-terminal domain superfamily	1
Pre-mRNA-splicing factor Isy1 superfamily	1
Profilin superfamily	1
Prolyl-tRNA synthetase, class II	1
Protein translocase SecE domain superfamily	1
Pterin 4 alpha carbinolamine dehydratase superfamily	1
PurE domain superfamily	1
Putative deacetylase LmbE-like domain superfamily	1
Putative hydro-lyase	1
Pyruvate kinase, C-terminal domain superfamily	1
Rabenosyn, Rab binding domain superfamily	1
Rap/Ran-GAP superfamily	1
Ribonuclease E inhibitor RraA/RraA-like superfamily	1
Ribonuclease/ribotoxin	1
Ribonucleotide reductase R1 subunit, N-terminal	1
Ribosomal protein L17 superfamily	1
Ribosomal protein L19/L19e superfamily	1
Ribosomal protein L29/L35 superfamily	1
Ribosomal protein L31e domain superfamily	1
Ribosomal protein L32e superfamily	1
Ribosomal protein L36 superfamily	1
Ribosomal protein L7/L12, C-terminal/adaptor protein ClpS-like	1
Ribosomal protein L7/L12, oligomerisation domain superfamily	1
Ribosomal protein S16 domain superfamily	1
Ribosomal protein S17e-like superfamily	1
Ribosomal protein S18 superfamily	1
Ribosomal protein S3, C-terminal domain superfamily	1
Ribosomal protein S6 superfamily	1
Ribosome maturation protein Sdo1/SBDS, central domain superfamily	1
RNA polymerase Rpb5, N-terminal domain superfamily	1
RNA polymerase Rpb7-like, N-terminal domain superfamily	1
RNA polymerase subunit RPB10	1
Rnp2-like domain superfamily	1
Rof/RNase P-like	1
RPB5-like RNA polymerase subunit superfamily	1
RPB6/omega subunit-like superfamily	1
RRF superfamily	1
Rubisco LSMT, substrate-binding domain superfamily	1
Rv1873-like superfamily	1
S-adenosylmethionine decarboxylase, core	1
Scaffold protein Nfu/NifU, N-terminal domain superfamily	1
Scavenger mRNA decapping enzyme, N-terminal	1
SCP2 sterol-binding domain superfamily	1
SecY domain superfamily	1
SH2 domain superfamily	1
Signal recognition particle, SRP54 subunit, M-domain superfamily	1
Signal recognition particle, SRP9/SRP14 subunit	1
Signal recognition particle, subunit SRP19-like superfamily	1
SKP1-like, dimerisation domain superfamily	1
Sodium:dicarboxylate symporter superfamily	1
SOS response associated peptidase-like	1
SRP/SRP receptor, N-terminal	1
ssDNA-binding transcriptional regulator	1
Sugar-phosphate isomerase, RpiB/LacA/LacB superfamily	1
Tautomerase/MIF superfamily	1
Tetrapyrrole biosynthesis, uroporphyrinogen III synthase superfamily	1
TFB5-like superfamily	1
TFIID subunit TAF5, NTD2 domain superfamily	1
Thiamin phosphate synthase superfamily	1
Thiamin pyrophosphokinase, catalytic domain superfamily	1
Thiamin pyrophosphokinase, thiamin-binding domain superfamily	1
Thymidylate synthase/dCMP hydroxymethylase superfamily	1
TRAF-like	1
Translation elongation factor eEF-1beta-like superfamily	1
Translation initiation factor 2, alpha subunit, C-terminal	1
Translation initiation factor 2, alpha subunit, middle domain superfamily	1
Translation initiation factor 3 (IF-3), C-terminal domain superfamily	1
Transthyretin/hydroxyisourate hydrolase domain superfamily	1
tRNA wybutosine-synthesizing-like superfamily	1
Tubulin binding cofactor A superfamily	1
Ubiquinol-cytochrome C reductase hinge domain superfamily	1
Urease, beta subunit superfamily	1
Urease, gamma subunit superfamily	1
Vacuolar ATP synthase subunit C superfamily	1
VPS28, C-terminal domain superfamily	1
V-type ATP synthase subunit C-like	1
WGR domain superfamily	1
WIBG, N-terminal domain superfamily	1
XPC-binding domain superfamily	1
Yap1 redox domain superfamily	1
YebC-like	1
YggU-like superfamily	1
YjbJ superfamily	1
YjbQ-like superfamily	1
Zinc finger, CTCHY-type superfamily	1

## Sheet: Table S5
Table S6: Identified various PIRSF in M. oryzae RMg_Dl genome.
PIRSF name	Count
Glucose-methanol-choline oxidoreductase	27
Amino acid/polyamine transporter I	24
Aldo/keto reductase	11
Aminotransferase class-III	8
DNA mismatch repair protein MutS/MSH	7
Flavin monooxygenase FMO	7
DapA-like	5
Phospholipase D, eukaryotic type	5
Alpha-amylase, thermostable	4
Bifunctional cytochrome P450/NADPH--cytochrome P450 reductase	4
Cyclophilin-type peptidyl-prolyl cis-trans isomerase	4
Cys/Met metabolism, pyridoxal phosphate-dependent enzyme	4
Epoxide hydrolase	4
Isocitrate lyase	4
Lipase, secreted	4
Metal-independent alpha-mannosidase	4
Necrosis inducing protein	4
Septin	4
Structural maintenance of chromosomes protein	4
Thiolase	4
1, 4-beta cellobiohydrolase	3
Aldehyde dehydrogenase NAD(P)-dependent	3
Alpha-amylase-like	3
Alpha-hydroxy acid dehydrogenase, FMN-dependent	3
Aminomethyltransferase-like	3
Carbohydrate kinase, FGGY	3
Cell cycle checkpoint, Hus1	3
Clathrin adaptor, mu subunit	3
Dual specificity protein phosphatase 12	3
Ent-kaurene synthase, fungal	3
Fructose-bisphosphate aldolase, class-II	3
Glutamate 5-kinase	3
Glycosyl transferase, family 15	3
Histidine acid phosphatase, eukaryotic	3
Homoserine/serine acetyltransferase MetX-like	3
L-lactate/malate dehydrogenase	3
Mannan endo-1,6-alpha-mannosidase	3
O-methyltransferase COMT-type	3
Phosphatidylinositol 3-kinase, Vps34 type	3
Pirin	3
Ribosomal protein L13	3
Ribosomal protein S22, mitochondrial, budding yeast	3
Sterol O-acyltransferase, ACAT/DAG/ARE types	3
14-3-3 protein	2
5'-3' exoribonuclease type 2	2
AB hydrolase 4 family	2
AP-1/2/4 complex subunit beta	2
Asparaginase/glutaminase-like	2
ATP-dependent RNA helicase Ski2-like	2
BolA protein	2
Branched-chain amino acid aminotransferase II	2
Catalase, mono-functional, haem-containing, clade 2	2
CCR4-NOT complex, subunit 3/ 5	2
Choline/ethanolamine phosphotransferase	2
CWF11 family	2
Cyclin	2
DNA-directed RNA polymerase subunit/transcription factor S	2
Extradiol aromatic ring-opening dioxygenase, DODA-type	2
Factor-induced gene 1 protein	2
Fructose-1,6-bisphosphatase class 1	2
GINS complex subunit Sld5	2
Glutathione S-transferase Omega/GSH	2
Histone-lysine N-methyltransferase, H3 lysine-4 specific	2
IMP-specific 5-nucleotidase	2
Lon protease, bacterial/eukaryotic-type	2
Long-chain-alcohol oxidase	2
Malic oxidoreductase	2
Manganese/iron superoxide dismutase	2
mRNA cap guanine-N7 methyltransferase, eukaryotes	2
Mycolic acid cyclopropane synthase	2
Phosphomevalonate kinase Erg8	2
Phosphoprotein phosphatase PPZ/Ppq1	2
Phosphotyrosyl phosphatase activator, PTPA	2
Potassium transporter Trk, fungi	2
Purine-cytosine permease Fcy2/21/22	2
Pyridine nucleotide-disulphide oxidoreductase, class I	2
Ribonuclease H1, eukaryote	2
Ribosomal protein S12/S23	2
Ribosomal protein S13	2
Ribosomal protein S19/S15	2
Sec1-like protein	2
Small-subunit processome, Utp11	2
Sm-like protein Lsm6/SmF	2
Thaumatin family	2
tRNA-splicing endonuclease, SEN2 subunit	2
Uncharacterised conserved protein UCP014753	2
Uncharacterised conserved protein UCP015417, vWA	2
Uncharacterised conserved protein UCP028035	2
[NiFe]-hydrogenase/urease maturation factor, Ni2-binding GTPase	1
1-aminocyclopropane-1-carboxylate deaminase/D-cysteine desulfhydrase	1
26S proteasome regulatory complex, non-ATPase subcomplex, Rpn1 subunit	1
26S proteasome regulatory complex, non-ATPase subcomplex, Rpn2/Psmd1 subunit	1
2-oxoglutarate dehydrogenase E1 component	1
3-hydroxyisobutyrate dehydrogenase-related	1
3-isopropylmalate dehydratase, fused small/large subunit	1
3-oxoacid CoA-transferase	1
4-hydroxyphenylpyruvate dioxygenase	1
5'-3' exoribonuclease 1	1
60S acidic ribosomal protein P0	1
60S ribosomal protein L18a/ L20, eukaryotes	1
Acetate/propionate kinase	1
Actin patch protein 1	1
Actin-related protein 2/3 complex subunit 1	1
Actin-related protein 2/3 complex subunit 3	1
Actin-related protein 2/3 complex subunit 4	1
Actin-related protein 2/3 complex subunit 5	1
Activating signal cointegrator 1 complex subunit 1	1
Acyl-CoA desaturase, haem/steroid binding domain-containing	1
Adaptor protein complex AP-1, gamma subunit	1
Adaptor protein complex AP-2, alpha subunit	1
Adaptor protein complex AP-3, delta subunit	1
Adenosylhomocysteinase-like	1
Aldehyde oxidase/xanthine dehydrogenase	1
Allantoicase	1
Alpha-acetolactate decarboxylase	1
Alpha-L-fucosidase, metazoa-type	1
Alpha-L-rhamnosidase	1
Alpha-N-methyltransferase NTM1	1
Alternative oxidase	1
Anthranilate synthase component 2	1
AP-3 complex subunit beta	1
Archaeal RpoK/eukaryotic RPB6 RNA polymerase subunit	1
Arginine N-methyltransferase 2	1
Arsenical-resistance protein Acr3	1
ATP synthase, F0 complex, subunit D, mitochondrial	1
ATP synthase, F1 complex, alpha subunit	1
ATPase, V0 complex, subunit 116kDa, eukaryotic	1
ATPase, V0 complex, subunit d	1
ATPase, V1 complex, subunit F, eukaryotic	1
ATPase, V1 complex, subunit H	1
ATP-dependent 6-phosphofructokinase, eukaryotic-type	1
Bacterial/eukaryotic lysine-tRNA ligase, class II	1
Batten's disease protein Cln3, subgroup	1
BCP1 family	1
Bet3 family	1
Beta-hexosaminidase	1
Bifunctional acetylglutamate kinase/N-acetyl-gamma-glutamyl-phosphate reductase	1
Bifunctional purine biosynthesis protein PurH-like	1
cAMP-dependent protein kinase regulatory subunit	1
CDC50/LEM3 family	1
CDP-diacylglycerol--serine O-phosphatidyltransferase, fungal	1
Cell division protein Cdc6/18	1
Chorismate mutase, AroQ class, eukaryotic type	1
Chorismate synthase	1
Citrate lyase beta subunit-like	1
Clathrin, heavy chain	1
Cleavage/polyadenylation specificity factor subunit 5	1
Coatomer alpha subunit	1
Coatomer beta subunit (COPB1)	1
Coatomer beta' subunit (COPB2)	1
Coatomer gamma subunit	1
Coatomer, epsilon subunit	1
Condensin complex subunit 2/barren	1
Condensin subunit 1	1
Cox20	1
Cyanate hydratase	1
Cytochrome b-c1 complex subunit 7	1
Cytochrome c oxidase, subunit VIa	1
Cytochrome c oxidase, subunit VIb	1
Cytosolic nonspecific dipeptidase/DUG1	1
DAD/Ost2	1
D-amino-acid oxidase	1
Dehydroquinase, class II	1
DHAP synthase, class 1	1
Dihydroorotase homodimeric type	1
Dim1 family	1
Dipeptidyl-peptidase 3	1
Diphosphomevalonate/phosphomevalonate decarboxylase	1
Diphthamide synthesis DHP1/DPH2, eukaryotes and archaea	1
Diphthine synthase	1
DNA double-strand break repair protein Mre11	1
DNA mismatch repair Msh2-type	1
DNA polymerase alpha, subunit B	1
DNA primase, large subunit, eukaryotic	1
DNA repair protein Rev1	1
DNA replication complex GINS protein Psf2	1
DNA-directed RNA polymerase III, subunit Rpc31	1
DNA-directed RNA polymerase RPB5 subunit, eukaryote/virus	1
DNA-directed RNA polymerase, subunit RPB6	1
DNA-directed RNA polymerase, subunit N/Rpb10	1
Dynein regulator LIS1	1
E3 ubiquitin-protein ligase, SMURF1 type	1
eIF-2-alpha kinase Gcn2	1
Electron transfer flavoprotein alpha subunit/FixB	1
Electron transfer flavoprotein, beta subunit	1
Elongator complex protein 3-like	1
Endoplasmic reticulum oxidoreductin 1	1
Endopolyphosphatase, Ppn1p-related	1
Enolase	1
Equilibrative nucleoside transporter	1
ER membrane protein complex subunit 3	1
ESCRT-2 complex, Snf8	1
Eukaryotic translation initiation factor 3 subunit B	1
Eukaryotic translation initiation factor 3 subunit D	1
Eukaryotic translation initiation factor 3 subunit E	1
Eukaryotic translation initiation factor SUI1	1
Exocyst complex component EXOC6/Sec15	1
Fatty acid desaturase	1
Fatty acid synthase alpha subunit, yeast	1
Fatty acid synthase, beta subunit, fungi	1
Ferredoxin-NADP+ reductase, adrenodoxin-type	1
Fibrillarin	1
Folylpolyglutamate synthase, eukaryota	1
Fructosamine/Ketosamine-3-kinase	1
Fructose-1,6-bisphosphatase	1
Galactose-1-phosphate uridyl transferase, class I	1
Glia maturation factor	1
Glucoamylase, starch-binding	1
Glucose-6-phosphate 1-epimerase	1
Glucose-6-phosphate dehydrogenase	1
Glutamate dehydrogenase	1
Glutamate synthase, eukaryotic	1
Glutamate-5-semialdehyde dehydrogenase	1
Glutamine-dependent NAD(+) synthetase	1
Glutathione degradosome, Dug2	1
Glutathione synthase	1
Glyceraldehyde/Erythrose phosphate dehydrogenase family	1
Glycoside hydrolase, family 16, CRH1, predicted	1
Glycoside hydrolase, family 43, endo-1, 5-alpha-L-arabinosidase	1
Golgi SNAP receptor complex, subunit 1	1
GOSR2/Membrin/Bos1	1
GPI transamidase component Gaa1	1
HAD-superfamily hydrolase, subfamily IIA	1
HCCA isomerase/glutathione S-transferase kappa	1
Histidine biosynthesis trifunctional-protein	1
Histidine-tRNA ligase/ATP phosphoribosyltransferase regulatory subunit	1
Histone acetyltransferase type B, catalytic subunit	1
Histone deacetylase	1
Histone deacetylase class II, yeast	1
Histone deposition protein Asf1	1
Histone H3-K79 methyltransferase, fungi	1
Homoserine dehydrogenase lacking ACT domain	1
Homoserine kinase	1
Imidazole glycerol phosphate synthase HisHF	1
Importin subunit alpha	1
Inosine-5'-monophosphate dehydrogenase	1
Isocitrate dehydrogenase NADP-dependent	1
Isopentenyl-diphosphate delta-isomerase, type 1	1
Ketol-acid reductoisomerase, fungi	1
Knr4/Smi1 family	1
Ku70	1
Ku80	1
Leucine carboxyl methyltransferase 1	1
L-gulonolactone/D-arabinono-1,4-lactone oxidase	1
Lipocalin, ApoD type	1
Lumazine-binding protein	1
Mak16 protein	1
Malate synthase A	1
Mannose-6-phosphate isomerase	1
Mannose-P-dolichol utilization defect 1 protein	1
MCT-1/Tma20	1
Mechanosensitive ion channel MscS-like, plants/fungi	1
Methyltransferase-like	1
Mevalonate/galactokinase	1
Midasin	1
Mitochondria fission 1 protein	1
Mitochondrial import inner membrane translocase subunit Tim44	1
Mitochondrial Rho GTPase	1
Mitochondrial ribosomal protein S25	1
Mitogen-activated protein (MAP) kinase kinase kinase Ssk2/Ssk22	1
mRNA capping enzyme, alpha subunit	1
Myo-inositol-1-phosphate synthase	1
Myristoyl-CoA:protein N-myristoyltransferase	1
N-acetylglucosamine-6-phosphate deacetylase	1
N-acetylglutamate synthase, fungal	1
N-acyl-phosphatidylethanolamine-hydrolysing phospholipase D	1
NAD-dependent glutamate dehydrogenase, eukaryotes	1
NADH dehydrogenase [ubiquinone] (complex I), 21kDa subunit, fungi	1
NADH dehydrogenase [ubiquinone] (complex I), alpha subcomplex, subunit 2	1
NADH dehydrogenase [ubiquinone] (complex I), alpha subcomplex, subunit 8	1
NADH-quinone oxidoreductase subunit E-like	1
NADPH-cytochrome P450 reductase	1
Nascent polypeptide-associated complex subunit alpha	1
NEDD8-activating enzyme E1 regulatory subunit APP-BP1	1
Nicotinate phosphoribosyltransferase family	1
Nicotinate-nucleotide pyrophosphorylase/Putative pyrophosphorylase ModD	1
Nitrate reductase NADH dependent	1
Nitrilotriacetate monooxygenase component A/pristinamycin IIA synthase subunit A	1
N-lysine methyltransferase SETD6	1
N-terminal acetyltransferase A, auxiliary subunit	1
Nuclear protein localization protein 4	1
Nucleolar complex-associated protein 3	1
Nucleolar GTP-binding protein 1	1
Nucleotide-sugar transporter	1
Nucleotide-sugar transporter-related	1
ORMDL family	1
PDCD5-like	1
Pentafunctional AroM protein	1
Peptidase C13, legumain	1
Peptidase C1B, bleomycin hydrolase	1
Peptidase M20, carboxypeptidase S	1
Peptidase M20A, amidohydrolase, predicted	1
Peptidase S1A, streptogrisin	1
Peptidyl-prolyl cis-trans isomerase, FKBP-type	1
PHF5-like	1
PHO85 cyclin 1/2/9	1
Phosphatidate cytidylyltransferase, eukaryota	1
Phosphatidate cytidylyltransferase, mitochondrial	1
Phosphatidylethanolamine N-methyltransferase, fungi	1
Phosphatidylinositol anchor biosynthesis protein PIGW/GWT1	1
Phosphoacetylglucosamine mutase	1
Phosphoenolpyruvate carboxykinase, ATP-utilising	1
Phosphoglycerate kinase	1
Phosphoribosylaminoimidazole carboxylase, fungi/plant	1
Phosphoserine aminotransferase	1
Platelet-activating factor acetylhydrolase, eucaryote	1
Poly(A) polymerase	1
Polyketide synthase, type III	1
Porphobilinogen deaminase	1
Predicted phosphoesterase, C1039.02 type	1
Prefoldin, subunit 4	1
Prephenate dehydrogenase, fungal	1
Proteasome subunit beta 4	1
Protein arginine N-methyltransferase PRMT5	1
Protein import receptor MAS20	1
Protein phosphatase 2A regulatory subunit PR55	1
Protein phosphatase 2A, regulatory B subunit, B56	1
Protein phosphatase methylesterase, eukaryotic	1
Protein trafficking Pga2	1
Protohaem IX farnesyltransferase, mitochondria	1
Pseudouridine synthase, TruD	1
Pyridoxal 5'-phosphate synthase subunit PdxS/SNZ	1
Pyridoxal 5'-phosphate synthase subunit PdxT/SNO	1
Pyridoxal phosphate homeostasis protein	1
Pyrroline-5-carboxylate reductase	1
Pyruvate carboxylase	1
Pyruvate-formate lyase-activating enzyme, predicted	1
Rab geranylgeranyltransferase complex component A	1
Rad9	1
Replication factor A protein 2	1
Replication factor C subunit 1	1
Retrieval of early ER protein Rer1	1
Ribonuclease Nob1, eukaryote	1
Ribonuclease P/MRP, p29 subunit	1
Ribosomal protein L1	1
Ribosomal protein L10e	1
Ribosomal protein L2	1
Ribosomal protein L31, mitochondrial	1
Ribosomal protein L5	1
Ribosomal protein L6	1
Ribosomal protein MRP10, mitochondrial	1
Ribosomal protein S11	1
Ribosomal protein S21e	1
Ribosomal protein S4e	1
Ribosomal protein S5/S7	1
Ribosomal protein S6, eukaryotic	1
Ribosomal RNA assembly KRR1	1
Ribosome biogenesis factor, NIP7	1
Ribosome biogenesis protein Nop53/GLTSCR2	1
Ribosome-binding ATPase YchF/Obg-like ATPase 1	1
Ribulose-phosphate 3-epimerase	1
RNA polymerase Rpc34	1
RNA polymerase, Rpb8	1
RNA-induced silencing complex, nuclease component Tudor-SN	1
Saccharopine dehydrogenase [NAD(+), L-lysine-forming]	1
S-adenosylmethionine synthetase	1
SAS complex subunit SAS5/transcription initiation factor TFIID subunit 14	1
Scavenger mRNA decapping enzyme DcpS/DCS2	1
Scytalone dehydratase	1
Secretory component protein Psh3/Shr3	1
Serine hydroxymethyltransferase	1
Serine/threonine-protein kinase Rio1	1
Serine-pyruvate aminotransferase/2-aminoethylphosphonate-pyruvate transaminase	1
Serine-tRNA ligase, type1	1
Sigma intracellular receptor 2	1
Signal peptidase complex subunit 3	1
Signal recognition particle subunit SRP68	1
Signal recognition particle, SRP72 subunit	1
Spermidine/spermine synthase, eukaryotes	1
S-phase kinase-associated protein 1	1
Sphingolipid delta4-desaturase	1
Sphingomyelin phosphodiesterase	1
Sphingosine N-acyltransferase Lag1/Lac1-like	1
Splicing factor 3B, subunit 5	1
SRP-independent targeting protein 3	1
Sterol desaturase Scs7	1
Succinate dehydrogenase, cytochrome b556 subunit	1
Succinate--CoA synthetase, beta subunit	1
Succinyl-CoA ligase, alpha subunit	1
Sugar-phosphate isomerase, RpiB/LacA/LacB family	1
SUMO-activating enzyme subunit Uba2	1
Synaptobrevin/Vesicle-associated membrane protein	1
Synthesis of cytochrome c oxidase, Sco1/Sco2	1
TEL2-interacting protein 1	1
Tetracenomycin polyketide synthesis O-methyltransferase TcmP	1
TFIIH subunit Ssl1/p44	1
Thiamin pyrophosphokinase, eukaryotic	1
Thiamine pyrophosphate (TPP)-dependent enzyme	1
Threonine aldolase	1
TMEM85/ER membrane protein complex subunit 4	1
Transcription elongation factor Spt5, eukaryote	1
Transcription elongation factor, IIS-type	1
Transcription factor, Skn7-like	1
Transcription initiation factor TFIID, 23-30kDa subunit	1
Transcription initiation factor TFIIE, beta subunit	1
Transcription initiation Spt4	1
Transcriptional adaptor 2	1
Transcriptional regulator PAI 2-type	1
Translation initiation factor 2A	1
Translation initiation factor IF6	1
TRAPP I complex, subunit 5	1
Tricalbin	1
tRNA A64-2'-O-ribosylphosphate transferase	1
tRNA ligase Trl1, fungi	1
tRNA wybutosine synthesizing protein 2	1
tRNAHis guanylyltransferase Thg1	1
tRNA-splicing endonuclease, SEN34 subunit	1
TspO/MBR-related protein	1
Tyrosine-tRNA ligase, archaeal/eukaryotic-type	1
U3 small nucleolar ribonucleoprotein complex, subunit Mpp10	1
U6 snRNA-associated Sm-like protein LSm2	1
Ubiquitin binding protein, Hrs/VPS27	1
Ubiquitin-related modifier 1	1
Ubiquitinyl hydrolase	1
Ubiquitinyl hydrolase, UCH37 type	1
Uncharacterised conserved protein UCP036654	1
Uncharacterised conserved protein UCP038021, RWD	1
Uncharacterised protein family UPF0047	1
Uncharacterised protein family UPF0303	1
Urease	1
Ureohydrolase	1
Uricase	1
Uroporphyrin-III C-methyltransferase, fungi	1
UTP--glucose-1-phosphate uridylyltransferase	1
Vacuolar protein sorting-associated protein 13, fungi	1
Vacuolar protein sorting-associated protein 16	1
Vacuolar protein sorting-associated protein 17, Vps17	1
Vacuolar protein sorting-associated Vps28	1
Vesicle-associated membrane-protein-associated protein	1
V-type ATP synthase regulatory subunit B/beta	1

## Sheet: Table S6
Table S6. Phobius database classified sequences of M. oryzae RMg_Dl.
Phobius features	M. oryzae RMg_Dl
Cytoplasmic_Domain	6650
Non_Cytoplasmic_Domain	7873
Signal_Peptide	1896
Signal_Peptide_C_Region	1896
Signal_Peptide_H_Region	1896
Signal_Peptide_N_Region	1896
Transmembrane	10627

## Sheet: Table S7
Table S7. The identified M. oryzae RMg_Dl virulence factors classification based on blastP, gene ontology and InterPro database.
Sequence Name	Subject hit description	Query length	e-Value	% Similarity	GO Count	GO IDs	GO Names (function)	Enzyme Codes	Enzyme Names	InterPro matched accession (source database)
Sequence Name	Subject hit description	Query length	e-Value	Similarity mean	GO Count	GO IDs	GO Names (function)	Enzyme Codes	Enzyme Names	InterPro matched accession (source database)
25623-Mo.00g006400.m01.polypeptide	XP_003713611.1uncharacterized protein MGG_04587	1022	0	99.9	2	F:GO:0005515; C:GO:0016592	F:protein binding; C:mediator complex			IPR021665 (PFAM); IPR021665 (PANTHER); IPR036322 (SUPERFAMILY)
25623-Mo.00g009520.m01.polypeptide	XP_003720713.1DNA polymerase zeta catalytic subunit	1783	0	99.89	10	F:GO:0000166; F:GO:0003677; F:GO:0003887; C:GO:0005634; C:GO:0005739; P:GO:0006260; C:GO:0016035; P:GO:0019985; F:GO:0046872; F:GO:0051539	F:nucleotide binding; F:DNA binding; F:DNA-directed DNA polymerase activity; C:nucleus; C:mitochondrion; P:DNA replication; C:zeta DNA polymerase complex; P:translesion synthesis; F:metal ion binding; F:4 iron, 4 sulfur cluster binding	EC:2.7; EC:2; EC:2.7.7.7; EC:2.7.7	Transferring phosphorus-containing groups; Transferases; DNA-directed DNA polymerase; Transferring phosphorus-containing groups	Coil (COILS); IPR006172 (PRINTS); IPR006172 (SMART); G3DSA:1.10.287.690 (GENE3D); IPR036397 (G3DSA:3.30.420.GENE3D); IPR042087 (G3DSA:1.10.132.GENE3D); G3DSA:3.30.342.10 (GENE3D); IPR006133 (PFAM); IPR006134 (PFAM); IPR025687 (PFAM); IPR023211 (G3DSA:3.90.1600.GENE3D); IPR030559 (PANTHER); IPR017964 (PROSITE_PATTERNS); SSF56672 (SUPERFAMILY); IPR012337 (SUPERFAMILY)
25623-Mo.00g011820.m01.polypeptide	XP_003721025.1Ras-like protein ced-10	217	1.16e-139	91.71	3	F:GO:0003924; F:GO:0005525; P:GO:0007264	F:GTPase activity; F:GTP binding; P:small GTPase mediated signal transduction	EC:3.6.1; EC:3.6; EC:3	Acting on acid anhydrides; Acting on acid anhydrides; Hydrolases	PR00449 (PRINTS); SM00174 (SMART); SM00173 (SMART); SM00175 (SMART); IPR001806 (PFAM); G3DSA:3.40.50.300 (GENE3D); IPR005225 (TIGRFAM); PTHR24072:SF169 (PANTHER); PTHR24072 (PANTHER); IPR003578 (PROSITE_PROFILES); IPR027417 (SUPERFAMILY)
25623-Mo.00g017150.m01.polypeptide	XP_003712280.1neutral trehalase	736	0	100	5	F:GO:0003824; F:GO:0004555; F:GO:0005509; C:GO:0005737; P:GO:0005991; P:GO:0005993	F:catalytic activity; F:alpha,alpha-trehalase activity; F:calcium ion binding; C:cytoplasm; P:trehalose metabolic process; P:trehalose catabolic process	EC:3.2; EC:3; EC:3.2.1.28; EC:3.2.1	Glycosylases; Hydrolases; Alpha,alpha-trehalase; Glycosylases	IPR001661 (PRINTS); IPR001661 (PFAM); IPR011120 (PFAM); PTHR23403:SF6 (PANTHER); IPR001661 (PANTHER); IPR018232 (PROSITE_PATTERNS); IPR018232 (PROSITE_PATTERNS); IPR008928 (SUPERFAMILY)
25623-Mo.00g020330.m01.polypeptide	ELQ59523.1SH3 domain-containing protein	1189	0	100	1	F:GO:0005515	F:protein binding			IPR001452 (SMART); G3DSA:2.30.30.40 (GENE3D); IPR001452 (PFAM); PTHR15629:SF32 (PANTHER); PTHR15629 (PANTHER); IPR001452 (PROSITE_PROFILES); IPR036028 (SUPERFAMILY)
25623-Mo.00g020450.m01.polypeptide	XP_003719702.1uncharacterized protein MGG_04128	550	0	100	4	F:GO:0003824; C:GO:0005783; P:GO:0005975; C:GO:0016021	F:catalytic activity; C:endoplasmic reticulum; P:carbohydrate metabolic process; C:integral component of membrane			IPR008313 (SMART); IPR008313 (PFAM); IPR012341 (G3DSA:1.50.10.GENE3D); IPR008313 (PIRSF); IPR008313 (PANTHER); PTHR31047:SF0 (PANTHER); TRANSMEMBRANE (PHOBIUS); SIGNAL_PEPTIDE (PHOBIUS); SIGNAL_PEPTIDE_C_REGION (PHOBIUS); SIGNAL_PEPTIDE_N_REGION (PHOBIUS); CYTOPLASMIC_DOMAIN (PHOBIUS); SIGNAL_PEPTIDE_H_REGION (PHOBIUS); NON_CYTOPLASMIC_DOMAIN (PHOBIUS); SignalP-noTM (SIGNALP_EUK); IPR008928 (SUPE…
25623-Mo.00g020550.m01.polypeptide	XP_003719692.1CTLH domain-containing protein	306	3.25e-215	100	1	F:GO:0005515	F:protein binding			IPR006595 (SMART); IPR013144 (SMART); IPR024964 (PFAM); IPR006594 (PFAM); PTHR12864 (PANTHER); PTHR12864:SF3 (PANTHER); IPR006595 (PROSITE_PROFILES); IPR006594 (PROSITE_PROFILES)
25623-Mo.00g020790.m01.polypeptide	XP_003719665.1uncharacterized protein MGG_04163	1287	0	100						Coil (COILS); IPR028084 (PFAM); PTHR21634:SF9 (PANTHER); PTHR21634 (PANTHER)
25623-Mo.00g022320.m01.polypeptide	ELQ41316.1 C6 zinc finger domain-containing protein	1202	0	100	4	F:GO:0000981; C:GO:0005634; P:GO:0006355; F:GO:0008270	F:DNA-binding transcription factor activity, RNA polymerase II-specific; C:nucleus; P:regulation of transcription, DNA-templated; F:zinc ion binding			IPR001138 (SMART); IPR036864 (G3DSA:4.10.240.GENE3D); IPR001138 (PFAM); PTHR47785 (PANTHER); IPR001138 (PROSITE_PATTERNS); IPR001138 (PROSITE_PROFILES); IPR036864 (SUPERFAMILY)
25623-Mo.00g022470.m01.polypeptide	ELQ41333.1gamma-butyrobetaine dioxygenase	477	0	100	3	F:GO:0046872; F:GO:0051213; P:GO:0055114	F:metal ion binding; F:dioxygenase activity; P:obsolete oxidation-reduction process	EC:1	Oxidoreductases	IPR042098 (G3DSA:3.60.130.GENE3D); IPR038492 (G3DSA:3.30.2020.GENE3D); IPR003819 (PFAM); IPR010376 (PFAM); PTHR10696 (PANTHER); PTHR10696:SF25 (PANTHER); SSF51197 (SUPERFAMILY)
25623-Mo.00g023320.m01.polypeptide	QBZ54427.1hypothetical protein PoMZ_10127	611	0	99.84						IPR006553 (SMART); IPR032675 (G3DSA:3.80.10.GENE3D); PTHR13382:SF6 (PANTHER); PTHR13382 (PANTHER); SSF52047 (SUPERFAMILY)
25623-Mo.00g023920.m01.polypeptide	ELQ35873.1CAAX prenyl protease 1	514	0	100	4	F:GO:0004222; C:GO:0016021; F:GO:0046872; P:GO:0071586	F:metalloendopeptidase activity; C:integral component of membrane; F:metal ion binding; P:CAAX-box protein processing	EC:3.4.24; EC:3.4; EC:3	Acting on peptide bonds (peptidases); Acting on peptide bonds (peptidases); Hydrolases	IPR001915 (PFAM); IPR032456 (PFAM); G3DSA:3.30.2010.10 (GENE3D); IPR027057 (PANTHER); PTHR10120:SF24 (PANTHER); NON_CYTOPLASMIC_DOMAIN (PHOBIUS); CYTOPLASMIC_DOMAIN (PHOBIUS); SIGNAL_PEPTIDE (PHOBIUS); TRANSMEMBRANE (PHOBIUS); NON_CYTOPLASMIC_DOMAIN (PHOBIUS); SIGNAL_PEPTIDE_H_REGION (PHOBIUS); NON_CYTOPLASMIC_DOMAIN (PHOBIUS); TRANSMEMBRANE (PHOBIUS); TRANSMEMBRANE (PHOBIUS); TRANSMEMBRANE (PHOB…
25623-Mo.00g026570.m01.polypeptide	gag protein homolog, truncated - rice blast fungus magnaporthe gypsy retrotransposon	330	2.87e-189	94.85						IPR032567 (PANTHER)
25623-Mo.00g027620.m01.polypeptide	QBZ53867.1hypothetical protein PoMZ_09557	1413	0	97.03	5	F:GO:0005515; C:GO:0005789; P:GO:0006629; C:GO:0016021; P:GO:0019915	F:protein binding; C:endoplasmic reticulum membrane; P:lipid metabolic process; C:integral component of membrane; P:lipid storage			Coil (COILS); IPR001452 (SMART); IPR001060 (SMART); IPR001060 (PFAM); IPR001452 (PFAM); G3DSA:2.30.30.40 (GENE3D); IPR027267 (G3DSA:1.20.1270.GENE3D); IPR009617 (PFAM); PTHR23065:SF53 (PANTHER); PTHR23065 (PANTHER); CYTOPLASMIC_DOMAIN (PHOBIUS); NON_CYTOPLASMIC_DOMAIN (PHOBIUS); NON_CYTOPLASMIC_DOMAIN (PHOBIUS); TRANSMEMBRANE (PHOBIUS); CYTOPLASMIC_DOMAIN (PHOBIUS); TRANSMEMBRANE (PHOBIUS); TRANS…
25623-Mo.00g039000.m01.polypeptide	EHA49050.1 integral membrane protein	598	0	100	1	C:GO:0016021	C:integral component of membrane			PTHR33048 (PANTHER); TRANSMEMBRANE (PHOBIUS); CYTOPLASMIC_DOMAIN (PHOBIUS); TRANSMEMBRANE (PHOBIUS); CYTOPLASMIC_DOMAIN (PHOBIUS); TRANSMEMBRANE (PHOBIUS); NON_CYTOPLASMIC_DOMAIN (PHOBIUS); CYTOPLASMIC_DOMAIN (PHOBIUS); TRANSMEMBRANE (PHOBIUS); NON_CYTOPLASMIC_DOMAIN (PHOBIUS); TRANSMEMBRANE (PHOBIUS); TRANSMEMBRANE (PHOBIUS); NON_CYTOPLASMIC_DOMAIN (PHOBIUS); NON_CYTOPLASMIC_DOMAIN (PHOBIUS); TR…
25623-Mo.00g039410.m01.polypeptide	XP_003718686.1uncharacterized protein MGG_00390	259	6.85e-173	100	4	C:GO:0005615; P:GO:0009405; P:GO:0035821; F:GO:0090729	C:extracellular space; P:obsolete pathogenesis; P:modulation of process of other organism; F:toxin activity			IPR001144 (PFAM); G3DSA:3.90.210.10 (GENE3D); SIGNAL_PEPTIDE_C_REGION (PHOBIUS); SIGNAL_PEPTIDE_H_REGION (PHOBIUS); SIGNAL_PEPTIDE (PHOBIUS); NON_CYTOPLASMIC_DOMAIN (PHOBIUS); SIGNAL_PEPTIDE_N_REGION (PHOBIUS); SignalP-noTM (SIGNALP_EUK); SSF56399 (SUPERFAMILY); TMhelix (TMHMM)
25623-Mo.00g039480.m01.polypeptide	XP_003718693.1S-adenosylmethionine synthase	394	1.22e-284	100	6	F:GO:0004478; F:GO:0005524; P:GO:0006555; P:GO:0006556; P:GO:0006730; F:GO:0046872	F:methionine adenosyltransferase activity; F:ATP binding; P:methionine metabolic process; P:S-adenosylmethionine biosynthetic process; P:one-carbon metabolic process; F:metal ion binding	EC:2.5.1; EC:2; EC:2.5.1.6	Transferring alkyl or aryl groups, other than methyl groups; Transferases; Methionine adenosyltransferase	G3DSA:3.30.300.10 (GENE3D); IPR002133 (TIGRFAM); IPR022629 (PFAM); G3DSA:3.30.300.10 (GENE3D); IPR022630 (PFAM); IPR002133 (PIRSF); G3DSA:3.30.300.10 (GENE3D); IPR022628 (PFAM); IPR002133 (PANTHER); PTHR11964:SF12 (PANTHER); IPR022631 (PROSITE_PATTERNS); IPR022631 (PROSITE_PATTERNS); IPR002133 (HAMAP); IPR022636 (SUPERFAMILY); IPR022636 (SUPERFAMILY); IPR022636 (SUPERFAMILY)
25623-Mo.00g041930.m01.polypeptide	ELQ41164.1hypothetical protein OOU_Y34scaffold00295g2	927	0	99.89	3	F:GO:0004190; P:GO:0006508; C:GO:0016021	F:aspartic-type endopeptidase activity; P:proteolysis; C:integral component of membrane	EC:3.4.23; EC:3.4; EC:3	Acting on peptide bonds (peptidases); Acting on peptide bonds (peptidases); Hydrolases	IPR021109 (G3DSA:2.40.70.GENE3D); IPR021109 (G3DSA:2.40.70.GENE3D); IPR033121 (PFAM); CYTOPLASMIC_DOMAIN (PHOBIUS); NON_CYTOPLASMIC_DOMAIN (PHOBIUS); TRANSMEMBRANE (PHOBIUS); IPR033121 (PROSITE_PROFILES); IPR021109 (SUPERFAMILY); TMhelix (TMHMM)
25623-Mo.00g046290.m01.polypeptide	XP_003716477.1uncharacterized protein MGG_03451	729	0	100	1	F:GO:0003676	F:nucleic acid binding			G3DSA:3.30.160.60 (GENE3D); G3DSA:3.30.160.60 (GENE3D); IPR013087 (PFAM); PTHR14596 (PANTHER); PTHR14596:SF69 (PANTHER); IPR013087 (PROSITE_PROFILES); IPR013087 (PROSITE_PROFILES); IPR036236 (SUPERFAMILY)
25623-Mo.00g047080.m01.polypeptide	ELQ36115.1hypothetical protein OOU_Y34scaffold00668g1	908	0	100	1	F:GO:0005515	F:protein binding			Coil (COILS); IPR006597 (SMART); IPR006597 (PFAM); IPR011990 (G3DSA:1.25.40.GENE3D); IPR011990 (G3DSA:1.25.40.GENE3D); PTHR46430 (PANTHER); PTHR46430:SF2 (PANTHER); SSF81901 (SUPERFAMILY)
25623-Mo.00g048250.m01.polypeptide	XP_003714443.1peroxisomal targeting signal 2 receptor	346	2.01e-261	100	4	F:GO:0005053; F:GO:0005515; C:GO:0005777; P:GO:0016558	F:peroxisome matrix targeting signal-2 binding; F:protein binding; C:peroxisome; P:protein import into peroxisome matrix			IPR020472 (PRINTS); IPR001680 (SMART); IPR015943 (G3DSA:2.130.10.GENE3D); IPR001680 (PFAM); PTHR46027 (PANTHER); IPR001680 (PROSITE_PROFILES); IPR017986 (PROSITE_PROFILES); IPR001680 (PROSITE_PROFILES); IPR036322 (SUPERFAMILY)
25623-Mo.00g049280.m01.polypeptide	ELQ42969.1hypothetical protein OOU_Y34scaffold00180g11	341	1.95e-240	100	3	C:GO:0005887; F:GO:0022857; P:GO:0055085	C:integral component of plasma membrane; F:transmembrane transporter activity; P:transmembrane transport	EC:7	n/a	G3DSA:1.20.1250.20 (GENE3D); IPR011701 (PFAM); PTHR11360:SF266 (PANTHER); PTHR11360 (PANTHER); NON_CYTOPLASMIC_DOMAIN (PHOBIUS); TRANSMEMBRANE (PHOBIUS); TRANSMEMBRANE (PHOBIUS); TRANSMEMBRANE (PHOBIUS); CYTOPLASMIC_DOMAIN (PHOBIUS); CYTOPLASMIC_DOMAIN (PHOBIUS); NON_CYTOPLASMIC_DOMAIN (PHOBIUS); TRANSMEMBRANE (PHOBIUS); NON_CYTOPLASMIC_DOMAIN (PHOBIUS); TRANSMEMBRANE (PHOBIUS); TRANSMEMBRANE (PH…
25623-Mo.00g050940.m01.polypeptide	XP_003719012.1uncharacterized protein MGG_00124	950	0	99	1	F:GO:0043130	F:ubiquitin binding			IPR003892 (PFAM); PTHR16308:SF13 (PANTHER); PTHR16308 (PANTHER)
25623-Mo.00g053420.m01.polypeptide	XP_003715480.1uncharacterized protein MGG_07259	460	0	93.88	1	C:GO:0016021	C:integral component of membrane			PTHR46140 (PANTHER); PTHR46140:SF1 (PANTHER); TRANSMEMBRANE (PHOBIUS); NON_CYTOPLASMIC_DOMAIN (PHOBIUS); NON_CYTOPLASMIC_DOMAIN (PHOBIUS); CYTOPLASMIC_DOMAIN (PHOBIUS); TRANSMEMBRANE (PHOBIUS); CYTOPLASMIC_DOMAIN (PHOBIUS); TRANSMEMBRANE (PHOBIUS); IPR004331 (PROSITE_PROFILES); TMhelix (TMHMM); TMhelix (TMHMM); TMhelix (TMHMM)
25623-Mo.00g058560.m01.polypeptide	XP_003710928.1alcohol dehydrogenase 1	339	9.71e-245	100	3	F:GO:0008270; F:GO:0016491; P:GO:0055114	F:zinc ion binding; F:oxidoreductase activity; P:obsolete oxidation-reduction process	EC:1	Oxidoreductases	IPR020843 (SMART); G3DSA:3.40.50.720 (GENE3D); G3DSA:3.90.180.10 (GENE3D); IPR013149 (PFAM); IPR013154 (PFAM); PTHR42940 (PANTHER); IPR002328 (PROSITE_PATTERNS); IPR011032 (SUPERFAMILY); IPR036291 (SUPERFAMILY)
25623-Mo.00g058760.m01.polypeptide	XP_003710905.1uncharacterized protein MGG_04582	541	3.44E-315	100	1	C:GO:0005575	C:cellular_component			PR01217 (PRINTS); G3DSA:3.20.20.80 (GENE3D); PTHR16631:SF24 (PANTHER); PTHR16631 (PANTHER); SIGNAL_PEPTIDE (PHOBIUS); SIGNAL_PEPTIDE_C_REGION (PHOBIUS); NON_CYTOPLASMIC_DOMAIN (PHOBIUS); SIGNAL_PEPTIDE_H_REGION (PHOBIUS); SIGNAL_PEPTIDE_N_REGION (PHOBIUS); IPR017853 (SUPERFAMILY)
25623-Mo.00g058890.m01.polypeptide	XP_003710883.1uncharacterized protein MGG_04621	630	0	100	1	F:GO:0003676; F:GO:0003723	F:nucleic acid binding; F:RNA binding			IPR000504 (SMART); IPR012677 (G3DSA:3.30.70.GENE3D); G3DSA:3.10.590.10 (GENE3D); G3DSA:3.10.590.10 (GENE3D); IPR007275 (PFAM); PTHR12357:SF3 (PANTHER); PTHR12357 (PANTHER); IPR007275 (PROSITE_PROFILES); IPR035979 (SUPERFAMILY)
25623-Mo.00g058970.m01.polypeptide	ELQ66597.1integral membrane protein	1237	0	100	1	C:GO:0016021	C:integral component of membrane			IPR032800 (SMART); IPR010308 (PFAM); IPR032800 (PFAM); PTHR31145:SF6 (PANTHER); IPR040241 (PANTHER); TRANSMEMBRANE (PHOBIUS); CYTOPLASMIC_DOMAIN (PHOBIUS); TRANSMEMBRANE (PHOBIUS); TRANSMEMBRANE (PHOBIUS); TRANSMEMBRANE (PHOBIUS); CYTOPLASMIC_DOMAIN (PHOBIUS); NON_CYTOPLASMIC_DOMAIN (PHOBIUS); CYTOPLASMIC_DOMAIN (PHOBIUS); CYTOPLASMIC_DOMAIN (PHOBIUS); TRANSMEMBRANE (PHOBIUS); NON_CYTOPLASMIC_DOM…
25623-Mo.00g059180.m01.polypeptide	XP_003710847.1uncharacterized protein MGG_04685	1432	0	98.15	2	F:GO:0003674; C:GO:0005575	F:molecular_function; C:cellular_component			Coil (COILS); Coil (COILS); Coil (COILS); G3DSA:1.20.58.280 (GENE3D); IPR007330 (PFAM); PTHR37327 (PANTHER); IPR036181 (SUPERFAMILY)
25623-Mo.00g060320.m01.polypeptide	ELQ36041.1OTU domain-containing protein 6B	83	4.96e-49	100						no IPS match
25623-Mo.00g060400.m01.polypeptide	XP_003718315.1cell pattern formation-associated protein stuA	618	0	100	4	F:GO:0003677; C:GO:0005634; P:GO:0030435; P:GO:0048315	F:DNA binding; C:nucleus; P:sporulation resulting in formation of a cellular spore; P:conidium formation			IPR018004 (SMART); IPR036887 (G3DSA:3.10.260.GENE3D); PTHR47792 (PANTHER); IPR003163 (PROSITE_PROFILES); IPR036887 (SUPERFAMILY)
25623-Mo.00g062260.m01.polypeptide	XP_003714702.1uncharacterized protein MGG_01707	296	5.6e-211	100	2	F:GO:0003674; C:GO:0005575	F:molecular_function; C:cellular_component			IPR019560 (PFAM); IPR019560 (PANTHER)
25623-Mo.00g065540.m01.polypeptide	QBZ62322.1hypothetical protein PoMZ_11201	1604	0	100	3	F:GO:0004672; F:GO:0005524; P:GO:0006468	F:protein kinase activity; F:ATP binding; P:protein phosphorylation	EC:2.7.1; EC:2.7; EC:2	Transferring phosphorus-containing groups; Transferring phosphorus-containing groups; Transferases	Coil (COILS); IPR000719 (SMART); IPR000719 (PFAM); G3DSA:3.30.200.20 (GENE3D); G3DSA:1.10.510.10 (GENE3D); PTHR24361 (PANTHER); PTHR24361:SF774 (PANTHER); PTHR24361:SF774 (PANTHER); IPR017441 (PROSITE_PATTERNS); IPR008271 (PROSITE_PATTERNS); IPR000719 (PROSITE_PROFILES); IPR011009 (SUPERFAMILY)
25623-Mo.00g033550.m01.polypeptide	ELQ39025.1pinin/SDK/memA domain-containing protein	320	2.9e-209	100						Coil (COILS); Coil (COILS); IPR006786 (PFAM); IPR039853 (PANTHER)
25623-Mo.00g073760.m01.polypeptide	XP_003718873.1uncharacterized protein MGG_00230	163	3.83e-118	100	4	C:GO:0005615; P:GO:0009405; P:GO:0035821; F:GO:0090729	C:extracellular space; P:obsolete pathogenesis; P:modulation of process of other organism; F:toxin activity			IPR001144 (PRINTS); IPR001144 (PFAM); G3DSA:3.90.210.10 (GENE3D); SIGNAL_PEPTIDE (PHOBIUS); SIGNAL_PEPTIDE_C_REGION (PHOBIUS); NON_CYTOPLASMIC_DOMAIN (PHOBIUS); SIGNAL_PEPTIDE_N_REGION (PHOBIUS); SIGNAL_PEPTIDE_H_REGION (PHOBIUS); SignalP-noTM (SIGNALP_EUK); SSF56399 (SUPERFAMILY)
25623-Mo.00g073860.m01.polypeptide	QBZ57835.1hypothetical protein PoMZ_02770	1305	0	98.34						PTHR37542:SF2 (PANTHER); PTHR37542 (PANTHER)
25623-Mo.00g074130.m01.polypeptide	XP_003715242.1uncharacterized protein MGG_07061	616	0	100	4	P:GO:0000723; C:GO:0000781; C:GO:0005634; F:GO:0043047	P:telomere maintenance; C:chromosome, telomeric region; C:nucleus; F:single-stranded telomeric DNA binding			Coil (COILS); IPR032042 (PFAM); G3DSA:2.40.50.140 (GENE3D); G3DSA:2.40.50.140 (GENE3D); IPR028389 (PANTHER); PTHR14513:SF0 (PANTHER); IPR012340 (SUPERFAMILY); IPR012340 (SUPERFAMILY)
25623-Mo.00g077090.m01.polypeptide	XP_003709210.1uncharacterized protein MGG_16126	214	3.9e-152	100	5	P:GO:0006621; P:GO:0006888; P:GO:0015031; C:GO:0030176; F:GO:0045015	P:protein retention in ER lumen; P:endoplasmic reticulum to Golgi vesicle-mediated transport; P:protein transport; C:integral component of endoplasmic reticulum membrane; F:HDEL sequence binding			IPR000133 (PRINTS); IPR000133 (PFAM); PTHR10585:SF14 (PANTHER); IPR000133 (PANTHER); IPR000133 (PROSITE_PATTERNS); IPR000133 (PROSITE_PATTERNS); CYTOPLASMIC_DOMAIN (PHOBIUS); CYTOPLASMIC_DOMAIN (PHOBIUS); TRANSMEMBRANE (PHOBIUS); NON_CYTOPLASMIC_DOMAIN (PHOBIUS); NON_CYTOPLASMIC_DOMAIN (PHOBIUS); TRANSMEMBRANE (PHOBIUS); TRANSMEMBRANE (PHOBIUS); TRANSMEMBRANE (PHOBIUS); NON_CYTOPLASMIC_DOMAIN (PH…
25623-Mo.00g079340.m01.polypeptide	XP_003709010.1uncharacterized protein MGG_02240	1147	0	100	1	P:GO:0016575	P:histone deacetylation			Coil (COILS); Coil (COILS); IPR013951 (PFAM)
25623-Mo.00g081620.m01.polypeptide	ELQ38496.1hypothetical protein OOU_Y34scaffold00538g11	117	4.36e-77	100						PTHR39474 (PANTHER)
25623-Mo.00g081710.m01.polypeptide	XP_003709232.1uncharacterized protein MGG_02443	848	0	96.25	5	P:GO:0000278; C:GO:0000776; C:GO:0005634; C:GO:0005737; P:GO:0051301	P:mitotic cell cycle; C:kinetochore; C:nucleus; C:cytoplasm; P:cell division			Coil (COILS); G3DSA:1.10.357.150 (GENE3D); PTHR12205 (PANTHER); CYTOPLASMIC_DOMAIN (PHOBIUS); NON_CYTOPLASMIC_DOMAIN (PHOBIUS); TRANSMEMBRANE (PHOBIUS)
25623-Mo.00g084840.m01.polypeptide	XP_003711036.1uncharacterized protein MGG_08609	204	7.08e-135	92.16	4	C:GO:0005615; P:GO:0009405; P:GO:0035821; F:GO:0090729	C:extracellular space; P:obsolete pathogenesis; P:modulation of process of other organism; F:toxin activity			IPR001144 (PFAM); G3DSA:3.90.210.10 (GENE3D); SIGNAL_PEPTIDE_H_REGION (PHOBIUS); SIGNAL_PEPTIDE_N_REGION (PHOBIUS); SIGNAL_PEPTIDE (PHOBIUS); NON_CYTOPLASMIC_DOMAIN (PHOBIUS); SIGNAL_PEPTIDE_C_REGION (PHOBIUS); SignalP-noTM (SIGNALP_EUK); SSF56399 (SUPERFAMILY)
25623-Mo.00g085040.m01.polypeptide	XP_003711058.13'-5' exoribonuclease CSL4	213	1.85e-145	100	4	C:GO:0000178; F:GO:0003723; C:GO:0005737; P:GO:0006396	C:exosome (RNase complex); F:RNA binding; C:cytoplasm; P:RNA processing			IPR022967 (SMART); IPR019495 (PFAM); IPR025721 (PFAM); G3DSA:2.40.50.140 (GENE3D); G3DSA:2.40.50.100 (GENE3D); IPR039771 (PANTHER); IPR012340 (SUPERFAMILY); SSF110324 (SUPERFAMILY)
25623-Mo.00g086860.m01.polypeptide	XP_003710118.1ribonuclease T2	317	1.92e-237	97.53	3	F:GO:0003723; F:GO:0033897; P:GO:0090502	F:RNA binding; F:ribonuclease T2 activity; P:RNA phosphodiester bond hydrolysis, endonucleolytic	EC:3.1.31; EC:3.1; EC:3; EC:3.1.27; EC:4.6.1.19	Acting on ester bonds; Acting on ester bonds; Hydrolases; Acting on ester bonds; n/a	IPR001568 (PFAM); IPR036430 (G3DSA:3.90.730.GENE3D); IPR001568 (PANTHER); PTHR11240:SF17 (PANTHER); IPR018188 (PROSITE_PATTERNS); SIGNAL_PEPTIDE_H_REGION (PHOBIUS); NON_CYTOPLASMIC_DOMAIN (PHOBIUS); SIGNAL_PEPTIDE (PHOBIUS); SIGNAL_PEPTIDE_N_REGION (PHOBIUS); SIGNAL_PEPTIDE_C_REGION (PHOBIUS); SignalP-noTM (SIGNALP_EUK); IPR036430 (SUPERFAMILY)
25623-Mo.00g087310.m01.polypeptide	P30272.3 RecName: Full=Cutinase; AltName: Full=Cutin hydrolase; Flags: Precursor	228	1.29e-157	100	2	C:GO:0005576; F:GO:0016787; F:GO:0050525	C:extracellular region; F:hydrolase activity; F:cutinase activity	EC:3.1; EC:3; EC:3.1.1.74; EC:3.1.1.1	Acting on ester bonds; Hydrolases; Cutinase; Carboxylesterase	IPR011150 (PRINTS); IPR000675 (SMART); IPR000675 (PFAM); IPR029058 (G3DSA:3.40.50.GENE3D); PTHR33630 (PANTHER); PTHR33630:SF12 (PANTHER); IPR011150 (PROSITE_PATTERNS); IPR011150 (PROSITE_PATTERNS); NON_CYTOPLASMIC_DOMAIN (PHOBIUS); SIGNAL_PEPTIDE (PHOBIUS); SIGNAL_PEPTIDE_C_REGION (PHOBIUS); SIGNAL_PEPTIDE_N_REGION (PHOBIUS); SIGNAL_PEPTIDE_H_REGION (PHOBIUS); SignalP-noTM (SIGNALP_EUK); IPR02905…
25623-Mo.00g089740.m01.polypeptide	gag protein homolog, truncated - rice blast fungus magnaporthe gypsy retrotransposon	240	9.26e-159	96.67	2	F:GO:0003676; F:GO:0008270	F:nucleic acid binding; F:zinc ion binding			IPR001878 (SMART); G3DSA:4.10.60.10 (GENE3D); IPR032567 (PANTHER); IPR001878 (PROSITE_PROFILES); IPR036875 (SUPERFAMILY)
25623-Mo.00g091980.m01.polypeptide	XP_003711233.1uncharacterized protein MGG_09144	149	1.01e-104	100	4	C:GO:0005615; P:GO:0009405; P:GO:0035821; F:GO:0090729	C:extracellular space; P:obsolete pathogenesis; P:modulation of process of other organism; F:toxin activity			IPR001144 (PFAM); G3DSA:3.90.210.10 (GENE3D); SSF56399 (SUPERFAMILY)
25623-Mo.00g095550.m01.polypeptide	BAF99127.1gag protein	300	5.41e-181	97	2	F:GO:0003676; F:GO:0008270	F:nucleic acid binding; F:zinc ion binding			Coil (COILS)
25623-Mo.00g100670.m01.polypeptide	gag protein homolog, truncated - rice blast fungus magnaporthe gypsy retrotransposon	240	6.73e-154	95.42	2	F:GO:0003676; F:GO:0008270	F:nucleic acid binding; F:zinc ion binding			IPR001878 (PROSITE_PROFILES); IPR036875 (SUPERFAMILY)
25623-Mo.00g104960.m01.polypeptide	gag protein homolog, truncated - rice blast fungus magnaporthe gypsy retrotransposon	315	2e-166	92.54						Coil (COILS); IPR032549 (PFAM); IPR032567 (PANTHER)
25623-Mo.00g105230.m01.polypeptide	XP_003717905.1uncharacterized protein MGG_17324	154	1.53e-80	96.1						no IPS match

## Sheet: Table S8
Table S8. Identified M. oryzae RMg_Dl virulence factors InterPro classification for protein family and pritein superfamily.
PFAM Name	Count		Superfamily name	Count
Sel1 repeat	7		ADP-ribosylation	3
Heat-labile enterotoxin alpha chain	4		Nucleic acid-binding, OB-fold	3
DNA polymerase family B, exonuclease domain	2		S-adenosylmethionine synthetase superfamily	3
Exosome component EXOSC1/CSL4	2		SH3-like domain superfamily	2
SH3 domain	2		Six-hairpin glycosidase superfamily	2
WD domain, G-beta repeat	2		WD40-repeat-containing domain superfamily	2
Alcohol dehydrogenase GroES-like domain	1		Zinc finger, CCHC-type superfamily	2
C4-type zinc-finger of DNA polymerase delta	1		AH/BAR domain superfamily	1
CAAX prenyl protease N-terminal, five membrane helices	1		Alpha/Beta hydrolase fold	1
CTLH/CRA C-terminal to LisH motif domain	1		Aspartic peptidase domain superfamily	1
CUE domain	1		Glycoside hydrolase superfamily	1
Cutinase	1		GroES-like superfamily	1
DNA polymerase family B	1		HCP-like	1
Domain of unknown function (DUF4939)	1		HTH APSES-type DNA-binding domain superfamily	1
ER lumen protein retaining receptor	1		MFS transporter superfamily	1
Eukaryotic aspartyl protease	1		MIT domain superfamily	1
Exosome complex exonuclease RRP4 N-terminal region	1		NAD(P)-binding domain superfamily	1
Fes/CIP4, and EFC/F-BAR homology domain	1		P-loop containing nucleoside triphosphate hydrolase	1
Folliculin-interacting protein N-terminus	1		Protein kinase-like domain superfamily	1
Fungal Zn(2)-Cys(6) binuclear cluster domain	1		Ribonuclease H-like superfamily	1
Histone deacetylation protein Rxt3	1		Ribonuclease T2-like superfamily	1
LisH	1		RNA-binding domain superfamily	1
Major Facilitator Superfamily	1		RNI-like	1
Mediator complex subunit 16	1		Zinc finger C2H2 superfamily	1
Metal-independent alpha-mannosidase (GH125)	1		Zn(2)-C6 fungal-type DNA-binding domain superfamily	1
MIT (microtubule interacting and transport) domain	1		Total	35
Mitochondrial 18 KDa protein (MTP18)	1
ML-like domain	1
Neutral trehalase Ca2+ binding domain	1
Peptidase family M48	1
pinin/SDK/memA/ protein conserved region	1
Protein kinase domain	1
Protein of unknown function (DUF971)	1
Putative adipose-regulatory protein (Seipin)	1
Ras family	1
Ribonuclease T2 family	1
S-adenosylmethionine synthetase, central domain	1
S-adenosylmethionine synthetase, C-terminal domain	1
S-adenosylmethionine synthetase, N-terminal domain	1
ssDNA-binding domain of telomere protection protein	1
Taurine catabolism dioxygenase TauD, TfdA family	1
Transient receptor potential (TRP) ion channel	1
Trehalase	1
YT521-B-like domain	1
Zinc finger, C2H2 type	1
Zinc-binding dehydrogenase	1
Total	59

## Sheet: Table S9
Table S19. The predicted effectors proteins using signal peptide of phobius and EffectorP3.0 tools.
Effectors	M. oryzae RMg-Dl		M. oryzae 70-15		M. oryzae Guy11		M. oryzae Wbk1-11
	Count	%	Count	%	Count	%	Count	%
Cytoplasmic effectors	330	17.74	475	20.9	324	17.1	359	18
Apoplastic effectors	273	14.4	345	15.2	276	14.5	300	15
Total	603		820		600		659

[truncated: 4 more sheets: Table S10, Table S11, Table S12, Table S13]
