# Supplementary material for: Hybrid de novo genome-reassembly reveals new insights on pathways and pathogenicity determinants in rice blast pathogen Magnaporthe oryzae RMg_Dl
Source: Sci Rep. 2021 Nov 25;11:22922. doi: 10.1038/s41598-021-01980-2 (PMC8616942; doi:10.1038/s41598-021-01980-2)
Supplement: Supplementary file 3 — Supplementary Tables. [file 41598_2021_1980_MOESM3_ESM.xlsx]

## Sheet: ReadMe
Supplementary file
Scientific Reports
Hybrid de novo genome-reassembly reveals new insights on pathways and pathogenicity determinants in rice blast pathogen Magnaporthe oryzae RMg_Dl
Bhaskar Reddy1, Aundy Kumar1*, Sahil Mehta3, Neelam Sheoran1, Viswanathan Chinnusamy2, Ganesan Prakash1
1Division of Plant Pathology, ICAR-Indian Agricultural Research Institute, New Delhi-110012, India
2Division of Plant Physiology, ICAR-Indian Agricultural Research Institute, New Delhi-110012, India
3Crop Improvement Group, International Centre for Genetic Engineering and Biotechnology, New Delhi-110067, India
*Corresponding author: kumar@iari.res.in (Aundy Kumar)
Orcid ID: https://orcid.org/0000-0002-7401-9885 (Aundy Kumar), https://orcid.org/0000-0002-8177-9305 (Bhaskar Reddy)

## Sheet: Table S14
Table S14. Identified SNPs annotation predicted to various effect type
Variants effect by type	Percent
3 prime UTR variant	1.18
5 prime UTR premature start codon gain variant	0.06
5 prime UTR truncation	0
5 prime UTR variant	0.83
Bidirectional gene fusion	0
Conservative inframe deletion	0.04
Conservative inframe insertion	0.05
Disruptive inframe deletion	0.03
Disruptive inframe insertion	0.03
Downstream gene variant	36.63
Exon loss variant	0
Frameshift variant	0.09
Intergenic region	18.45
Intron variant	1.64
Missense variant	2.57
Non coding transcript exon variant	0.22
Non coding transcript variant	0.02
Splice acceptor variant	0.02
Splice donor variant	0.01
Splice region variant	0.23
Start lost	0.01
Start retained variant	0
Stop gained	0.05
Synonymous variant	2.21
Upstream gene variant	35.62

## Sheet: Table S15
Table S15. The identified missense SNPs in VFs of M. oryzae RMg-Dl genome.
Gene	Chromosome	Position	Reference (M. oryzae 70-15)	Changed (M. oryzae RMg-Dl)	Gene position	Protein position
MGG_11899	1	2008141	C	G	c.1907C>G	p.Ala636Gly
MGG_09263	1	3976845	A	C	c.3367T>G	p.Ser1123Ala
MGG_09263	1	3976867	G	C	c.3345C>G	p.Asp1115Glu
MGG_09263	1	3976869	C	T	c.3343G>A	p.Asp1115Asn
MGG_09263	1	3976910	G	T	c.3302C>A	p.Ala1101Glu
MGG_09263	1	3976917	C	T	c.3295G>A	p.Asp1099Asn
MGG_09263	1	3976935	A	G	c.3277T>C	p.Tyr1093His
MGG_09263	1	3977141	T	C	c.3154A>G	p.Ile1052Val
MGG_09263	1	3977168	T	G	c.3127A>C	p.Ile1043Leu
MGG_09263	1	3977170	T	G	c.3125A>C	p.Glu1042Ala
MGG_09263	1	3977181	G	T	c.3114C>A	p.Asn1038Lys
MGG_09263	1	3977188	G	T	c.3107C>A	p.Ser1036Tyr
MGG_09263	1	3977189	A	T	c.3106T>A	p.Ser1036Thr
MGG_09263	1	3977196	C	G	c.3099G>C	p.Leu1033Phe
MGG_09263	1	3977219	A	T	c.3076T>A	p.Ser1026Thr
MGG_09263	1	3977221	T	A	c.3074A>T	p.Lys1025Met
MGG_09263	1	3977239	G	A	c.3056C>T	p.Thr1019Met
MGG_09263	1	3977254	T	C	c.3041A>G	p.Lys1014Arg
MGG_09263	1	3977255	T	G	c.3040A>C	p.Lys1014Gln
MGG_09263	1	3977276	C	T	c.3019G>A	p.Val1007Ile
MGG_09263	1	3977296	A	C	c.2999T>G	p.Met1000Arg
MGG_09263	1	3977353	G	T	c.2942C>A	p.Pro981Gln
MGG_09263	1	3977362	T	C	c.2933A>G	p.His978Arg
MGG_09263	1	3977365	T	C	c.2930A>G	p.Asp977Gly
MGG_09263	1	3977389	A	T	c.2906T>A	p.Leu969His
MGG_09263	1	3977390	G	T	c.2905C>A	p.Leu969Ile
MGG_09263	1	3977394	C	A	c.2901G>T	p.Gln967His
MGG_09263	1	3977395	T	C	c.2900A>G	p.Gln967Arg
MGG_09263	1	3977396	G	T	c.2899C>A	p.Gln967Lys
MGG_09263	1	3977420	T	C	c.2875A>G	p.Ile959Val
MGG_09263	1	3977530	T	A	c.2765A>T	p.Tyr922Phe
MGG_09263	1	3977554	C	A	c.2741G>T	p.Cys914Phe
MGG_09263	1	3977557	T	A	c.2738A>T	p.Glu913Val
MGG_09263	1	3977576	T	C	c.2719A>G	p.Asn907Asp
MGG_09263	1	3977601	G	C	c.2694C>G	p.Asn898Lys
MGG_09263	1	3977975	G	T	c.2451C>A	p.Asn817Lys
MGG_09263	1	3977976	T	C	c.2450A>G	p.Asn817Ser
MGG_09263	1	3977995	T	C	c.2431A>G	p.Ile811Val
MGG_09263	1	3978006	C	G	c.2420G>C	p.Gly807Ala
MGG_09263	1	3978022	G	T	c.2404C>A	p.Leu802Ile
MGG_09263	1	3978205	G	A	c.2221C>T	p.Pro741Ser
MGG_09263	1	3978219	C	G	c.2207G>C	p.Gly736Ala
MGG_09263	1	3978220	C	G	c.2206G>C	p.Gly736Arg
MGG_09263	1	3978231	G	T	c.2195C>A	p.Ser732Tyr
MGG_09263	1	3978237	A	G	c.2189T>C	p.Phe730Ser
MGG_09263	1	3978245	C	G	c.2181G>C	p.Gln727His
MGG_09263	1	3978262	T	C	c.2164A>G	p.Ser722Gly
MGG_09263	1	3978290	A	T	c.2136T>A	p.Asp712Glu
MGG_09263	1	3978345	G	T	c.2081C>A	p.Thr694Asn
MGG_09263	1	3978346	T	G	c.2080A>C	p.Thr694Pro
MGG_09263	1	3978352	G	C	c.2074C>G	p.His692Asp
MGG_09263	1	3978360	G	A	c.2066C>T	p.Pro689Leu
MGG_09263	1	3978361	G	A	c.2065C>T	p.Pro689Ser
MGG_09263	1	3978364	C	T	c.2062G>A	p.Ala688Thr
MGG_09263	1	3978381	G	A	c.2045C>T	p.Ala682Val
MGG_09263	1	3978393	T	C	c.2033A>G	p.Glu678Gly
MGG_09263	1	3978439	T	C	c.1987A>G	p.Ile663Val
MGG_09263	1	3978454	C	T	c.1972G>A	p.Ala658Thr
MGG_09263	1	3978460	C	A	c.1966G>T	p.Gly656Trp
MGG_09263	1	3978466	T	C	c.1960A>G	p.Ile654Val
MGG_09263	1	3978472	G	C	c.1954C>G	p.Pro652Ala
MGG_09263	1	3978481	T	C	c.1945A>G	p.Thr649Ala
MGG_09263	1	3978495	A	C	c.1931T>G	p.Phe644Cys
MGG_09263	1	3978505	G	A	c.1921C>T	p.Pro641Ser
MGG_09263	1	3978512	G	T	c.1914C>A	p.Asp638Glu
MGG_09263	1	3978513	T	C	c.1913A>G	p.Asp638Gly
MGG_09263	1	3978521	G	T	c.1905C>A	p.Asn635Lys
MGG_09263	1	3978547	T	G	c.1879A>C	p.Lys627Gln
MGG_09263	1	3978594	T	C	c.1832A>G	p.Asp611Gly
MGG_09263	1	3978883	T	C	c.1543A>G	p.Thr515Ala
MGG_09263	1	3978919	C	T	c.1507G>A	p.Glu503Lys
MGG_09263	1	3978941	G	C	c.1485C>G	p.Ser495Arg
MGG_09263	1	3978942	C	T	c.1484G>A	p.Ser495Asn
MGG_09263	1	3979011	C	T	c.1415G>A	p.Gly472Glu
MGG_09263	1	3979416	C	T	c.1010G>A	p.Ser337Asn
MGG_09263	1	3979420	T	C	c.1006A>G	p.Thr336Ala
MGG_09263	1	3979426	C	T	c.1000G>A	p.Ala334Thr
MGG_09263	1	3979451	G	T	c.975C>A	p.Asp325Glu
MGG_09263	1	3979605	T	C	c.890A>G	p.Lys297Arg
MGG_09263	1	3979611	T	C	c.884A>G	p.Lys295Arg
MGG_09263	1	3979614	A	C	c.881T>G	p.Leu294Arg
MGG_09263	1	3979618	G	C	c.877C>G	p.His293Asp
MGG_09263	1	3979628	A	C	c.867T>G	p.Asp289Glu
MGG_04587	2	1038899	G	A	c.2573C>T	p.Ala858Val
MGG_04587	2	1040266	G	A	c.1352C>T	p.Pro451Leu
MGG_01748	2	4684747	C	G	c.2599G>C	p.Asp867His
MGG_17776	6	3254943	G	A	c.115G>A	p.Glu39Lys
MGG_17776	6	3254955	G	A	c.127G>A	p.Glu43Lys
MGG_17776	6	3254962	C	T	c.134C>T	p.Thr45Ile
MGG_17776	6	3255093	G	A	c.265G>A	p.Asp89Asn
MGG_17776	6	3255117	G	A	c.289G>A	p.Ala97Thr
MGG_17776	6	3255180	T	C	c.352T>C	p.Tyr118His
MGG_17776	6	3255183	G	A	c.355G>A	p.Glu119Lys
MGG_17776	6	3255189	G	A	c.361G>A	p.Glu121Lys
MGG_17776	6	3255243	G	A	c.415G>A	p.Glu139Lys
MGG_17776	6	3255246	G	A	c.418G>A	p.Asp140Asn
MGG_17776	6	3255261	A	G	c.433A>G	p.Thr145Ala
MGG_17776	6	3255262	C	T	c.434C>T	p.Thr145Ile
MGG_17776	6	3255279	G	A	c.451G>A	p.Glu151Lys
MGG_17776	6	3255322	C	T	c.494C>T	p.Thr165Ile
MGG_17776	6	3255414	G	A	c.586G>A	p.Gly196Arg
MGG_17776	6	3255423	G	A	c.595G>A	p.Asp199Asn
MGG_17776	6	3255429	G	A	c.601G>A	p.Val201Ile
MGG_17776	6	3255435	G	A	c.607G>A	p.Asp203Asn
MGG_17776	6	3255483	G	A	c.655G>A	p.Glu219Lys
MGG_17776	6	3255766	G	A	c.938G>A	p.Ser313Asn
MGG_17776	6	3255828	G	A	c.1000G>A	p.Glu334Lys
MGG_17776	6	3255847	C	T	c.1019C>T	p.Thr340Ile
MGG_17776	6	3255870	G	A	c.1042G>A	p.Asp348Asn
MGG_17776	6	3255889	G	A	c.1061G>A	p.Ser354Asn
MGG_17776	6	3255973	C	T	c.1145C>T	p.Ala382Val
MGG_17776	6	3256005	A	G	c.1177A>G	p.Asn393Asp
MGG_17776	6	3256026	G	A	c.1198G>A	p.Glu400Lys
MGG_17776	6	3256033	T	C	c.1205T>C	p.Leu402Pro
MGG_10702	6	3777890	C	A	c.1234C>A	p.Leu412Ile

## Sheet: Table S16
Table S17. The identified missense SNPs in effectors genes of M. oryzae RMg-Dl genome
Gene	Chromosome	Position	Reference (M. oryzae 70-15)	Changed (M. oryzae RMg-Dl)	Gene position	Protein position
MGG_14603	1	587965	A	C	c.294T>G	p.Asp98Glu
MGG_02273	1	1226506	A	G	c.125T>C	p.Val42Ala
MGG_06953	1	3356310	T	G	c.275A>C	p.Lys92Thr
MGG_11750	1	3926856	T	G	c.496T>G	p.Tyr166Asp
MGG_13019	1	4908564	G	A	c.181G>A	p.Ala61Thr
MGG_13019	1	4908564	G	A	c.181G>A	p.Ala61Thr
MGG_05351	1	4910739	C	G	c.293G>C	p.Gly98Ala
MGG_05351	1	4910739	C	G	c.293G>C	p.Gly98Ala
MGG_05351	1	4910757	A	G	c.275T>C	p.Leu92Pro
MGG_05351	1	4910757	A	G	c.275T>C	p.Leu92Pro
MGG_05351	1	4910758	G	C	c.274C>G	p.Leu92Val
MGG_05351	1	4910758	G	C	c.274C>G	p.Leu92Val
MGG_05351	1	4910767	T	G	c.265A>C	p.Lys89Gln
MGG_05351	1	4910767	T	G	c.265A>C	p.Lys89Gln
MGG_05564	1	5669032	C	A	c.7C>A	p.Leu3Ile
MGG_05564	1	5669038	G	C	c.13G>C	p.Gly5Arg
MGG_05564	1	5669044	C	A	c.19C>A	p.Leu7Ile
MGG_04580	1	7164283	T	C	c.181A>G	p.Asn61Asp
MGG_10897	1	7948343	G	A	c.1264C>T	p.Pro422Ser
MGG_10897	1	7948364	C	A	c.1243G>T	p.Ala415Ser
MGG_10897	1	7948382	T	C	c.1225A>G	p.Ile409Val
MGG_10897	1	7948394	C	T	c.1213G>A	p.Val405Ile
MGG_10458	2	306849	C	T	c.478G>A	p.Ala160Thr
MGG_10458	2	306885	T	G	c.442A>C	p.Ser148Arg
MGG_04451	2	842166	G	A	c.188C>T	p.Ala63Val
MGG_08936	2	2183805	G	C	c.1692G>C	p.Gln564His
MGG_08936	2	2183891	T	A	c.1778T>A	p.Leu593Gln
MGG_08938	2	2189367	G	T	c.778G>T	p.Asp260Tyr
MGG_08946	2	2244522	A	G	c.418A>G	p.Lys140Glu
MGG_01532	2	3915214	C	A	c.289C>A	p.Leu97Ile
MGG_01562	2	4014946	G	C	c.453G>C	p.Leu151Phe
MGG_08027	2	5466289	C	A	c.182C>A	p.Pro61His
MGG_12415	2	7363323	T	C	c.80A>G	p.Gln27Arg
MGG_12415	2	7363324	G	T	c.79C>A	p.Gln27Lys
MGG_07390	3	418946	T	G	c.627A>C	p.Gln209His
MGG_07625	3	1250401	C	T	c.520C>T	p.Arg174Cys
MGG_07686	3	1520490	G	A	c.391G>A	p.Gly131Ser
MGG_13241	3	2144731	A	G	c.284T>C	p.Leu95Pro
MGG_04928	3	3982044	G	T	c.275C>A	p.Thr92Asn
MGG_15251	3	5764330	A	G	c.10A>G	p.Ile4Val
MGG_07924	3	6264149	G	T	c.482C>A	p.Ala161Asp
MGG_17020	4	331103	C	T	c.475G>A	p.Glu159Lys
MGG_17020	4	331130	C	T	c.448G>A	p.Asp150Asn
MGG_17020	4	331208	C	T	c.370G>A	p.Glu124Lys
MGG_17020	4	331241	C	T	c.337G>A	p.Ala113Thr
MGG_17020	4	331262	C	T	c.316G>A	p.Val106Ile
MGG_17020	4	331277	G	A	c.301C>T	p.Leu101Phe
MGG_17020	4	331304	C	T	c.274G>A	p.Ala92Thr
MGG_17020	4	331322	G	A	c.256C>T	p.Leu86Phe
MGG_17020	4	331337	C	T	c.241G>A	p.Asp81Asn
MGG_17020	4	331340	G	A	c.238C>T	p.Leu80Phe
MGG_13957	4	335032	G	A	c.1003G>A	p.Gly335Arg
MGG_08531	4	535029	G	A	c.764G>A	p.Gly255Asp
MGG_03468	4	1762887	C	G	c.239C>G	p.Ala80Gly
MGG_03439	4	1864218	G	A	c.542C>T	p.Pro181Leu
MGG_03356	4	2161270	A	G	c.293A>G	p.Asn98Ser
MGG_09698	4	5465149	G	T	c.144G>T	p.Gln48His
MGG_01145	5	346123	T	C	c.601T>C	p.Ser201Pro
MGG_01009	5	837481	C	T	c.11C>T	p.Ser4Phe
MGG_00815	5	1515151	T	C	c.194T>C	p.Phe65Ser
MGG_11502	5	1832172	C	T	c.152C>T	p.Pro51Leu
MGG_00242	5	3547838	A	T	c.811A>T	p.Asn271Tyr
MGG_00043	5	4318592	C	G	c.56C>G	p.Ala19Gly
MGG_11072	6	470566	C	T	c.37G>A	p.Ala13Thr
MGG_17659	6	1372431	T	C	c.694A>G	p.Asn232Asp
MGG_17659	6	1372893	C	T	c.232G>A	p.Glu78Lys
MGG_17659	6	1373114	A	G	c.11T>C	p.Leu4Ser
MGG_14371	6	3219594	A	G	c.593A>G	p.Glu198Gly
MGG_03079	7	371255	G	A	c.221G>A	p.Arg74His
MGG_03037	7	562201	A	G	c.787A>G	p.Ser263Gly
MGG_09021	7	2682140	T	C	c.802A>G	p.Asn268Asp

## Sheet: Table 17
Table S18. The identified indels in effectors genes of M. oryzae RMg-Dl genome.
Gene	Chromosome	Position	Reference (M. oryzae 70-15)	Changed (M. oryzae RMg-Dl)	Gene position	Protein position	Effect
MGG_02082	1	509553	TGGAGTAGTGATCTTAGGAGTAGTGATCTTAGGAGTAGTGA	TGGAGTAGTGATCTTAGGAGTAGTGA	c.95_109delTCACTACTCCTAAGA	p.Thr33_Ile37del	conservative_inframe_deletion
MGG_02112	1	589200	AGCACCGGCACCGGCACCGGCACCGGCACC	AGCACCGGCACCGGCACCGGCACC	c.781_786delGGTGCC	p.Gly261_Ala262del	conservative_inframe_deletion
MGG_02082	1	509553	TGGAGTAGTGATCTTAGGAGTAGTGATCTTAGGAGTAGTGA	TGGAGTAGTGATCTTAGGAGTAGTGA	c.95_109delTCACTACTCCTAAGA	p.Thr33_Ile37del	conservative_inframe_deletion
MGG_02112	1	589200	AGCACCGGCACCGGCACCGGCACCGGCACC	AGCACCGGCACCGGCACCGGCACC	c.781_786delGGTGCC	p.Gly261_Ala262del	conservative_inframe_deletion
MGG_10458	2	306329	TTGACCTTGTCAATGACCTTGTCAA	TTGACCTTGTCAA	c.905_916delTTGACAAGGTCA	p.Asp303_Ile306del	conservative_inframe_deletion
MGG_10483	2	391984	CCAAGCAGGGCAAGCAGGGCAAGCAGGGCAAGCAGGGCAAGCAGGGCAAGCAGG	CCAAGCAGGGCAAGCAGGGCAAGCAGGGCAAGCAGG	c.1740_1757delGCAAGCAGGGCAAGCAGG	p.Gln581_Gly586del	disruptive_inframe_deletion
MGG_10483	2	392023	AG	AGACG	c.1744_1745insACG	p.Gln581_Ala582insAsp	disruptive_inframe_insertion
MGG_09096	3	145619	C	CGGCGGCAACAGT	c.1509_1510insGGCGGCAACAGT	p.Ser503_Ser504insGlyGlyAsnSer	conservative_inframe_insertion
MGG_09096	3	145623	GGCAACAGTAGCAGCAACAGTAGCAGCAACAGCAGCAGCAACAGCAGCAGCAACAG	GGCAACAGTAGCAGCAACAGTAGCAGCAACAGTAGCAGCAACAGCAGCAGCAACAGCAGCAGCAACAG	c.1533_1544dupTAGCAGCAACAG	p.Ser515_Ser516insSerSerAsnSer	disruptive_inframe_insertion
MGG_03468	4	1762959	CCAAAGGAGGCAAAGGAGGC	CCAAAGGAGGC	c.322_330delAAAGGAGGC	p.Lys108_Gly110del	conservative_inframe_deletion
MGG_08515	4	486780	CGGCAAGGGCGGCGACAAGGGCGGCAAGGGTGGCAAGGGCGGC	CGGCAAGGGCGGC	c.547_576delGACAAGGGCGGCAAGGGTGGCAAGGGCGGC	p.Asp183_Gly192del	conservative_inframe_deletion
MGG_03468	4	1762969	C	CGATGCG	c.321_322insGATGCG	p.Gly107_Lys108insAspAla	conservative_inframe_insertion
MGG_10080	4	4708402	AGAAGA	AGAAGACGAAGA	c.240_241insTCTTCG	p.Ser79_Ser80dup	conservative_inframe_insertion
MGG_10080	4	4708406	GAAGAA	GAAGAATAAGAA	c.236_237insTTCTTA	p.Ser79_Ser80insSerTyr	conservative_inframe_insertion
MGG_08515	4	486807	G	GACC	c.561_562insACC	p.Lys187_Gly188insThr	conservative_inframe_insertion
MGG_03468	4	1762957	TGCCAAAGGAG	TG	c.311_319delCCAAAGGAG	p.Ala104_Gly106del	disruptive_inframe_deletion
MGG_17230	4	4711124	TGGCCGCTGGTTCGGTCTCCGATTTGGCCGCTGGTTTGGCTGCTGGTTCGGCCGCTGGTTCGG	TGGCCGCTGGTTCGG	c.137_184delTCTCCGATTTGGCCGCTGGTTTGGCTGCTGGTTCGGCCGCTGGTTCGG	p.Val46_Ser61del	disruptive_inframe_deletion
MGG_17230	4	4711160	TGGCTGCTGGTTCGGCCGCTGGTTCGGC	TGGCCGCTGGTTCGGC	c.162_173delTGCTGGTTCGGC	p.Ala55_Ala58del	disruptive_inframe_deletion
MGG_08515	4	486777	CGGCGGCAAGGGCGGCGACAAGGGCGGCAAGGGTGGCAAGGGCGGC	CGGTGGCAAGGGCGGC	c.534_563delCGGCAAGGGCGGCGACAAGGGCGGCAAGGG	p.Gly179_Gly188del	disruptive_inframe_deletion
MGG_17426	5	2472110	AAGCAGCAGCAGCAGCAG	AAGCAGCAGCAGCAGCAGCAG	c.379_381dupCAG	p.Gln127dup	conservative_inframe_insertion
MGG_01145	5	346114	ACAGGGAG	ACAGGGAGGTCAGGGAG	c.599_600insGTCAGGGAG	p.Gly199_Ser200insArgSerGly	disruptive_inframe_insertion
MGG_01145	5	346123	TCAGGGAGCCCAGGGAGCCCAGGGAGCCCAGGGAGCCCAGGGAGCCCAGGGAGCCCAGGGAGCC	TCAGGGAGCCCAGGGAGCCCAGGGAGCCCAGGGAGCCCAGGGAGCCCAGGGAGCCCAGGGAGCCCAGGGAGCC	c.656_664dupCAGGGAGCC	p.Pro219_Ser221dup	disruptive_inframe_insertion
MGG_17426	5	2472117	AGC	AGCTGC	c.373_374insTGC	p.Gln124_Gln125insLeu	disruptive_inframe_insertion
MGG_01145	5	346114	ACAGGGAG	ACAGGGAGGTCAGGGAG	c.599_600insGTCAGGGAG	p.Gly199_Ser200insArgSerGly	disruptive_inframe_insertion
MGG_01145	5	346123	TCAGGGAGCCCAGGGAGCCCAGGGAGCCCAGGGAGCCCAGGGAGCCCAGGGAGCCCAGGGAGCC	TCAGGGAGCCCAGGGAGCCCAGGGAGCCCAGGGAGCCCAGGGAGCCCAGGGAGCCCAGGGAGCCCAGGGAGCC	c.656_664dupCAGGGAGCC	p.Pro219_Ser221dup	disruptive_inframe_insertion
MGG_08730	6	331277	GCAAGACATCGGGCGGCAAGGTC	GC	c.679_699delAAGACATCGGGCGGCAAGGTC	p.Lys227_Val233del	conservative_inframe_deletion
MGG_08730	6	331250	CCAAGGGCAAGACATCGGGCGGCAAGGGCAAGACATCGGGCGGCAAGG	CCAAGGGCAAGACATCGGGCGGCAAGG	c.677_697delGCAAGACATCGGGCGGCAAGG	p.Gly226_Lys232del	disruptive_inframe_deletion
MGG_02851	7	1276618	AAACAACAACAACGGGCAGGGAAAGAACAACAACAACAACAACGGGCAGGGAAAGAACAACAACAAC	AAACAACAACAACGGGCAGGGAAAGAACAACAACAAC	c.208_237delAACAACGGGCAGGGAAAGAACAACAACAAC	p.Asn70_Asn79del	conservative_inframe_deletion
MGG_02851	7	1276642	GAACAACAACAACAACAAC	GAACAACAACAAC	c.208_213delAACAAC	p.Asn70_Asn71del	conservative_inframe_deletion
